# Supplementary material for: Detection of disease-specific signatures in B cell repertoires of lymphomas using machine learning
Source: PLoS Comput Biol. 2024 Jul 2;20(7):e1011570. doi: 10.1371/journal.pcbi.1011570 (PMC11249212; doi:10.1371/journal.pcbi.1011570)
Supplement: S1 Table — (XLS) [file pcbi.1011570.s003.xls]

## Sheet: S1_Table
S1 Table. Comprehensive table of data samples. *
cohort	subjectID	sampleID	tissue	total_reads	richness	clonality	shannon	hypermutatedFraction	references	label in references	time point	sex	age
NLPBL	NLPBL43	NLPBL_S90	tm	4291	464	0.0404755	8.49945	0.232991	pub. in this paper	NLPBL	ID	male	56
NLPBL	NLPBL8	NLPBL_S9	ln	32658	7449	0.0196194	12.6105	0.175479	[1]	NLPHL	ID	male	10
NLPBL	NLPBL42	NLPBL_S89	tm	5024	466	0.0509084	8.41292	0.14875	pub. in this paper	NLPBL	ID	male	11
NLPBL	NLPBL41	NLPBL_S88	tm	8011	628	0.0486012	8.84289	0.159472	pub. in this paper	NLPBL	Rel	male	29
NLPBL	NLPBL40	NLPBL_S87	tm	66	9	0.0772759	2.92497	0.434783	pub. in this paper	NLPBL	Rel	male	52
NLPBL	NLPBL40	NLPBL_S86	tm	85	7	0.109625	2.4996	0.247191	pub. in this paper	NLPBL	Rel	male	52
NLPBL	NLPBL39	NLPBL_S85	tm	10	3	0.135026	1.37095	0	pub. in this paper	NLPBL	Rel2	male	45
NLPBL	NLPBL39	NLPBL_S84	tm	2333	5	0.289439	1.64987	0.0274207	pub. in this paper	NLPBL	Rel	male	43
NLPBL	NLPBL39	NLPBL_S83	tm	206	6	0.286487	1.84441	0.128571	pub. in this paper	NLPBL	Rel2	male	45
NLPBL	NLPBL39	NLPBL_S82	tm	104	5	0.272125	1.69007	0.0619469	pub. in this paper	NLPBL	Rel2	male	45
NLPBL	NLPBL39	NLPBL_S81	tm	7203	44	0.157104	4.60173	0.31004	pub. in this paper	NLPBL	Rel	male	43
NLPBL	NLPBL39	NLPBL_S80	tm	5385	119	0.14193	5.91624	0.524876	pub. in this paper	NLPBL	ID	male	35
NLPBL	NLPBL9	NLPBL_S8	ln	20160	5909	0.0663947	11.6969	0.19444	[1]	NLPHL	ID	male	unknown
NLPBL	NLPBL37	NLPBL_S79	ln	51881	3286	0.18548	9.51532	0.0934202	pub. in this paper	NLPBL	Rel	female	18
NLPBL	NLPBL37	NLPBL_S78	ln	20318	1408	0.614638	4.03067	0.0568538	pub. in this paper	NLPBL	ID	female	17
NLPBL	NLPBL29	NLPBL_S77	ln	63410	3883	0.0526278	11.2955	0.111274	pub. in this paper	NLPBL	Rel	male	60
NLPBL	NLPBL29	NLPBL_S76	ln	5030	351	0.561082	3.71119	0.0980612	pub. in this paper	NLPBL	ID	male	51
NLPBL	NLPBL16	NLPBL_S75	ln	61948	4453	0.0421411	11.6098	0.102084	[1]	NLPHL	Rel	female	32
NLPBL	NLPBL16	NLPBL_S74	ln	31915	4972	0.070399	11.4151	0.145837	[1]	NLPHL	ID	female	30
NLPBL	NLPBL13	NLPBL_S73	ln	86150	564	0.578992	3.84782	0.0497888	[1]	NLPHL	Rel	male	37
NLPBL	NLPBL13	NLPBL_S72	ln	5741	673	0.426682	5.38601	0.395236	[1]	NLPHL	ID	male	27
NLPBL	NLPBL6	NLPBL_S71	ln	80458	166	0.443749	4.10237	0.00637485	[1]	NLPHL	Rel	male	37
NLPBL	NLPBL38	NLPBL_S70	ln	16956	5176	0.012619	12.1819	0.165501	pub. in this paper	NLPBL	Rel	female	63
NLPBL	NLPBL4	NLPBL_S7	ln	105013	15698	0.0251154	13.5882	0.188936	[1]	NLPHL	Rel	male	27
NLPBL	NLPBL38	NLPBL_S69	ln	22450	1831	0.0442135	10.3592	0.191593	pub. in this paper	NLPBL	ID	female	58
NLPBL	NLPBL37	NLPBL_S68	ln	44576	13432	0.0124232	13.543	0.156518	pub. in this paper	NLPBL	Rel	female	18
NLPBL	NLPBL37	NLPBL_S67	ln	85274	21178	0.0157254	14.1443	0.167283	pub. in this paper	NLPBL	ID	female	17
NLPBL	NLPBL36	NLPBL_S66	ln	55703	10502	0.0182246	13.1149	0.181435	pub. in this paper	NLPBL	ID	male	51
NLPBL	NLPBL35	NLPBL_S65	ln	102908	5342	0.037806	11.915	0.23338	pub. in this paper	NLPBL	ID	male	33
NLPBL	NLPBL34	NLPBL_S64	ln	4653	509	0.0740456	8.32574	0.201923	pub. in this paper	NLPBL	ID	male	55
NLPBL	NLPBL33	NLPBL_S63	ln	56717	384	0.484951	4.42168	0.0757299	pub. in this paper	NLPBL	ID	male	52
NLPBL	NLPBL32	NLPBL_S62	ln	85368	1476	0.15244	8.92267	0.348898	pub. in this paper	NLPBL	ID	male	78
NLPBL	NLPBL31	NLPBL_S61	ln	100020	3098	0.0444488	11.0816	0.209458	pub. in this paper	NLPBL	ID	male	42
NLPBL	NLPBL30	NLPBL_S60	ln	27405	208	0.11449	6.81882	0.169665	pub. in this paper	NLPBL	ID	female	64
NLPBL	NLPBL4	NLPBL_S6	ln	58954	22386	0.00606812	14.3626	0.109439	[1]	NLPHL	ID	male	23
NLPBL	NLPBL29	NLPBL_S59	ln	7442	212	0.0693842	7.19173	0.254522	pub. in this paper	NLPBL	ID	male	51
NLPBL	NLPBL28	NLPBL_S58	ln	38099	11729	0.0292466	13.1224	0.140363	pub. in this paper	NLPBL	Rel	male	13
NLPBL	NLPBL28	NLPBL_S57	ln	126230	31958	0.0147408	14.7433	0.161939	pub. in this paper	NLPBL	ID	male	12
NLPBL	NLPBL27	NLPBL_S56	ln	889	168	0.0844955	6.7677	0.168059	pub. in this paper	NLPBL	Rel	male	46
NLPBL	NLPBL27	NLPBL_S55	ln	35996	4105	0.0355041	11.577	0.234913	pub. in this paper	NLPBL	ID	male	46
NLPBL	NLPBL23	NLPBL_S54	ln	59137	1374	0.125515	9.11577	0.258295	[1]	NLPHL	ID	male	39
NLPBL	NLPBL22	NLPBL_S53	ln	14513	212	0.157048	6.51427	0.335784	[1]	NLPHL	Rel	male	38
NLPBL	NLPBL22	NLPBL_S52	ln	89029	3661	0.128894	10.3122	0.204063	[1]	NLPHL	ID	male	38
NLPBL	NLPBL20	NLPBL_S51	ln	279	52	0.0766341	5.26359	0.285714	[1]	NLPHL	TD	unknown	34
NLPBL	NLPBL1	NLPBL_S50	ln	63192	18496	0.0120182	14.0046	0.135819	[1]	NLPHL	ID	male	unknown
NLPBL	NLPBL2	NLPBL_S5	ln	102588	8937	0.0364117	12.6477	0.203072	[1]	NLPHL	ID	male	13
NLPBL	NLPBL26	NLPBL_S49	ln	51151	920	0.0858419	9.00033	0.177939	[1]	NLPHL	Rel	male	53
NLPBL	NLPBL25	NLPBL_S48	ln	4304	312	0.328243	5.56578	0.115937	[1]	NLPHL	ID	male	19
NLPBL	NLPBL24	NLPBL_S47	ln	67255	953	0.369158	6.24303	0.102464	[1]	NLPHL	Rel	female	17
NLPBL	NLPBL24	NLPBL_S46	bm	3502	1092	0.0190448	9.90054	0.131531	[1]	NLPHL	ID	female	16
NLPBL	NLPBL23	NLPBL_S45	bm	55145	1679	0.100803	9.63345	0.225599	[1]	NLPHL	ID	male	39
NLPBL	NLPBL22	NLPBL_S44	ln	51427	768	0.256714	7.12437	0.297113	[1]	NLPHL	Rel	male	38
NLPBL	NLPBL22	NLPBL_S43	ln	13878	1723	0.0406265	10.3139	0.182633	[1]	NLPHL	ID	male	38
NLPBL	NLPBL21	NLPBL_S42	ln	30148	499	0.107176	8.00229	0.195478	[1]	NLPHL	Rel	male	44
NLPBL	NLPBL21	NLPBL_S41	ln	14218	171	0.129181	6.4596	0.179284	[1]	NLPHL	ID	male	29
NLPBL	NLPBL20	NLPBL_S40	ln	52905	1900	0.0461121	10.3895	0.203017	[1]	NLPHL	Rel	unknown	35
NLPBL	NLPBL3	NLPBL_S4	ln	29755	6278	0.0287643	12.2532	0.199273	[1]	NLPHL	ID	male	15
NLPBL	NLPBL20	NLPBL_S39	ln	28267	157	0.12385	6.39118	0.227428	[1]	NLPHL	ID	unknown	34
NLPBL	NLPBL19	NLPBL_S38	ln	78623	14015	0.0482132	13.1106	0.165893	[1]	NLPHL	Rel	unknown	52
NLPBL	NLPBL19	NLPBL_S37	ln	27871	166	0.123425	6.46477	0.195006	[1]	NLPHL	ID	unknown	49
NLPBL	NLPBL18	NLPBL_S36	ln	83370	11857	0.0301767	13.1251	0.163989	[1]	NLPHL	Rel	unknown	49
NLPBL	NLPBL18	NLPBL_S35	ln	87360	3874	0.0682389	11.1062	0.192333	[1]	NLPHL	TD	unknown	40
NLPBL	NLPBL18	NLPBL_S34	ln	43853	6260	0.0376334	12.1373	0.177675	[1]	NLPHL	ID	unknown	40
NLPBL	NLPBL17	NLPBL_S33	ln	46856	541	0.173312	7.5059	0.167585	[1]	NLPHL	TD	male	27
NLPBL	NLPBL17	NLPBL_S32	ln	71811	919	0.323121	6.66315	0.110581	[1]	NLPHL	Rel	male	27
NLPBL	NLPBL17	NLPBL_S31	ln	60026	6354	0.0370382	12.1655	0.153817	[1]	NLPHL	TD	male	24
NLPBL	NLPBL17	NLPBL_S30	ln	7322	2196	0.128332	9.67609	0.0933774	[1]	NLPHL	ID	male	24
NLPBL	NLPBL2	NLPBL_S3	ln	136199	25201	0.0243887	14.2646	0.179918	[1]	NLPHL	Rel	male	14
NLPBL	NLPBL16	NLPBL_S29	ln	62609	14819	0.0187039	13.596	0.147733	[1]	NLPHL	Rel	female	32
NLPBL	NLPBL16	NLPBL_S28	ln	71405	14375	0.0185405	13.5552	0.172014	[1]	NLPHL	ID	female	30
NLPBL	NLPBL15	NLPBL_S27	ln	37456	2802	0.0417599	10.974	0.196213	[1]	NLPHL	Rel	male	14
NLPBL	NLPBL15	NLPBL_S26	ln	67835	9111	0.0262629	12.8079	0.186302	[1]	NLPHL	ID	male	14
NLPBL	NLPBL14	NLPBL_S25	ln	49247	668	0.0772313	8.65899	0.147184	[1]	NLPHL	Rel	female	76
NLPBL	NLPBL14	NLPBL_S24	ln	47838	2286	0.0486786	10.6154	0.205229	[1]	NLPHL	ID	female	59
NLPBL	NLPBL13	NLPBL_S23	ln	46225	14012	0.0113348	13.6182	0.156239	[1]	NLPHL	Rel	male	37
NLPBL	NLPBL13	NLPBL_S22	spl	11433	477	0.0740531	8.23893	0.198869	[1]	NLPHL	ID	male	27
NLPBL	NLPBL12	NLPBL_S21	ln	45699	816	0.220932	7.53547	0.497073	[1]	NLPHL	ID	male	33
NLPBL	NLPBL11	NLPBL_S20	ln	80	32	0.0351848	4.82408	0.166667	[1]	NLPHL	ID	male	40
NLPBL	NLPBL2	NLPBL_S2	ln	88194	7416	0.0443203	12.2866	0.204988	[1]	NLPHL	Rel2	male	16
NLPBL	NLPBL11	NLPBL_S19	ln	1213	313	0.0525203	7.85462	0.208413	[1]	NLPHL	ID	male	40
NLPBL	NLPBL10	NLPBL_S18	ln	64605	16963	0.0231847	13.7244	0.190856	[1]	NLPHL	Rel	female	52
NLPBL	NLPBL10	NLPBL_S17	ln	75878	2793	0.0689574	10.6582	0.240413	[1]	NLPHL	TD	female	51
NLPBL	NLPBL10	NLPBL_S16	ln	71065	7810	0.0432409	12.372	0.210267	[1]	NLPHL	ID	female	51
NLPBL	NLPBL1	NLPBL_S15	ln	36640	7784	0.0247299	12.6066	0.128826	[1]	NLPHL	ID	male	unknown
NLPBL	NLPBL11	NLPBL_S14	ln	38665	462	0.542147	4.0528	0.0745287	[1]	NLPHL	ID	male	40
NLPBL	NLPBL6	NLPBL_S13	ln	6266	701	0.0400664	9.07451	0.138764	[1]	NLPHL	Rel	male	37
NLPBL	NLPBL5	NLPBL_S12	ln	20287	5230	0.0191355	12.1162	0.158159	[1]	NLPHL	ID	female	14
NLPBL	NLPBL5	NLPBL_S11	ln	29279	4798	0.0324948	11.8309	0.198517	[1]	NLPHL	Rel	female	15
NLPBL	NLPBL7	NLPBL_S10	ln	45575	10137	0.0199138	13.0423	0.183518	[1]	NLPHL	ID	male	unknown
NLPBL	NLPBL3	NLPBL_S1	ln	75666	5137	0.0449139	11.7731	0.247818	[1]	NLPHL	Rel	male	16
HD	HD88	HD_S99	pb	609	196	0.0172984	7.48299	0.12704	[2, 3]	HD		female	23
HD	HD87	HD_S98	pb	1025	309	0.0521917	7.83976	0.224052	[2, 3]	HD		male	23
HD	HD85	HD_S97	pb	1354	463	0.0130736	8.7391	0.116364	[2, 3]	HD		male	27
HD	HD84	HD_S96	pb	1054	343	0.0165548	8.28264	0.147099	[2, 3, 4]	HD		female	32
HD	HD160	HD_S95	pb	71138	11570	0.0240809	13.1731	0.144711	[5]	HD		male	1
HD	HD159	HD_S94	pb	103693	6915	0.0224183	12.4696	0.135649	[5]	HD		female	2
HD	HD91	HD_S93	pb	47303	3763	0.0209757	11.6285	0.166642	[2, 3]	HD		female	51
HD	HD91	HD_S92	pb	41303	595	0.0368883	8.87676	0.163705	[2, 3, 6]	controls (decade 1–9), HD		female	51
HD	HD107	HD_S91	pb	71695	5361	0.0321285	11.9903	0.165965	[3, 5, 6]	controls (decade 1–9), HD		female	27
HD	HD102	HD_S90	pb	74677	1433	0.0331765	10.137	0.165784	[3, 5, 6]	controls (decade 1–9), HD		male	68
HD	HD162	HD_S9	pb	21866	2332	0.0402341	10.7372	0.159956	pub. in this paper	HD		unknown	unknown
HD	HD93	HD_S89	pb	103435	531	0.0348305	8.73726	0.192329	[2, 3, 5, 6]	controls (decade 1–9), HD		female	28
HD	HD84	HD_S88	pb	82239	5167	0.0307248	11.9561	0.214323	[2, 3, 4, 5, 6]	controls (decade 1–9), HD		female	38
HD	HD83	HD_S87	pb	57479	2626	0.0290163	11.0291	0.18815	[2, 3, 5, 6]	controls (decade 1–9), HD		female	35
HD	HD21	HD_S86	pb	15513	2654	0.0299405	11.0334	0.161689	[5]	HD		female	50
HD	HD21	HD_S85	pb	10300	2375	0.0233594	10.9518	0.151744	[5]	HD		female	50
HD	HD20	HD_S84	pb	12847	1959	0.0356854	10.5456	0.154035	[5]	HD		male	54
HD	HD19	HD_S83	pb	13894	2240	0.0306259	10.7884	0.167372	[5]	HD		male	48
HD	HD18	HD_S82	pb	9349	1690	0.0333599	10.3651	0.202952	[5]	HD		male	52
HD	HD17	HD_S81	pb	10670	1992	0.0250605	10.6853	0.156713	[5]	HD		male	43
HD	HD16	HD_S80	pb	10249	594	0.0491677	8.76127	0.193564	[5]	HD		male	42
HD	HD162	HD_S8	pb	20207	2228	0.027876	10.8115	0.168656	pub. in this paper	HD		unknown	unknown
HD	HD16	HD_S79	pb	11369	2320	0.0240586	10.9109	0.163669	[5]	HD		male	42
HD	HD15	HD_S78	pb	12710	2274	0.0276264	10.843	0.143217	[5]	HD		male	49
HD	HD15	HD_S77	pb	9579	2531	0.0184626	11.0968	0.143313	[5]	HD		male	49
HD	HD14	HD_S76	pb	7344	1723	0.0237235	10.4957	0.140504	[5]	HD		male	36
HD	HD14	HD_S75	pb	7141	1823	0.0199172	10.6164	0.139251	[5]	HD		male	36
HD	HD14	HD_S74	pb	7261	1794	0.0220294	10.5708	0.130797	[5]	HD		male	36
HD	HD13	HD_S73	pb	7188	1487	0.028163	10.2414	0.178045	[5]	HD		male	37
HD	HD13	HD_S72	pb	3405	1060	0.0145184	9.90394	0.141919	[5]	HD		male	37
HD	HD12	HD_S71	pb	6225	1174	0.030414	9.88708	0.189226	[5]	HD		male	51
HD	HD8	HD_S70	pb	12836	1784	0.0333301	10.4409	0.151574	[5]	HD		female	27
HD	HD162	HD_S7	pb	19567	2305	0.0244205	10.8978	0.178245	pub. in this paper	HD		unknown	unknown
HD	HD8	HD_S69	pb	14522	2491	0.0263032	10.9857	0.131417	[5]	HD		female	27
HD	HD8	HD_S68	pb	21026	329	0.064119	7.82578	0.156454	[5]	HD		female	27
HD	HD7	HD_S67	pb	22823	240	0.0606255	7.42753	0.120016	[5]	HD		male	40
HD	HD7	HD_S66	pb	28128	3688	0.0318025	11.4718	0.160837	[5]	HD		male	40
HD	HD6	HD_S65	pb	17022	91	0.184369	5.30796	0.0706695	[5]	HD		male	47
HD	HD6	HD_S64	pb	15939	3069	0.0269665	11.2712	0.177702	[5]	HD		male	47
HD	HD5	HD_S63	pb	16614	58	0.131303	5.08881	0.112146	[5]	HD		female	24
HD	HD5	HD_S62	pb	22140	2815	0.0326184	11.0851	0.138935	[5]	HD		female	24
HD	HD4	HD_S61	pb	17119	329	0.0662813	7.8077	0.179475	[5]	HD		female	27
HD	HD4	HD_S60	pb	17969	2791	0.0309672	11.0921	0.185843	[5]	HD		female	27
HD	HD161	HD_S6	pb	32118	2942	0.0268328	11.2134	0.141583	pub. in this paper	HD		unknown	unknown
HD	HD3	HD_S59	pb	18515	237	0.0726023	7.316	0.198312	[5]	HD		male	42
HD	HD3	HD_S58	pb	19236	3636	0.0289109	11.4862	0.151463	[5]	HD		male	42
HD	HD173	HD_S57	pb	32679	756	0.0415041	9.16537	0.163167	pub. in this paper	HD		unknown	unknown
HD	HD107	HD_S56	pb	932	326	0.0139814	8.232	0.167907	[3]	HD		female	27
HD	HD106	HD_S55	pb	17360	1338	0.0281744	10.0932	0.110373	[3, 7]	HD		male	82
HD	HD105	HD_S54	pb	12027	3393	0.0149854	11.5526	0.173667	[3, 5, 7]	HD		male	59
HD	HD104	HD_S53	pb	20879	1061	0.049281	9.55588	0.203535	[3, 7]	HD		male	66
HD	HD103	HD_S52	pb	20197	3733	0.0232535	11.5902	0.198048	[3, 7]	HD		male	64
HD	HD101	HD_S51	pb	17017	1760	0.0278204	10.4814	0.241116	[3, 5, 9]	HD		female	56
HD	HD100	HD_S50	pb	11723	3229	0.0146163	11.4865	0.15387	[3, 7]	HD		female	48
HD	HD101	HD_S5	pb	11687	1438	0.0247052	10.2307	0.254846	[3, 5]	HD		female	56
HD	HD99	HD_S49	pb	9233	3188	0.0102504	11.5191	0.147602	[3, 5]	HD		female	36
HD	HD98	HD_S48	pb	20362	1423	0.036652	10.0908	0.170335	[2, 3, 5, 7]	HD		female	50
HD	HD96	HD_S47	pb	15580	2619	0.0235237	11.0877	0.156431	[2, 3, 5]	HD		female	48
HD	HD95	HD_S46	pb	24568	2300	0.0295726	10.8372	0.154255	[2, 3, 5, 6, 7]	controls (decade 1–9), HD		female	55
HD	HD93	HD_S45	pb	16437	574	0.0533574	8.67589	0.248064	[2, 3]	HD		female	28
HD	HD90	HD_S44	pb	23684	1252	0.032504	9.95555	0.184933	[2, 3, 5, 6]	controls (decade 1–9), HD		male	22
HD	HD89	HD_S43	pb	10734	799	0.0373294	9.28212	0.165341	[2, 3, 5]	HD		female	24
HD	HD88	HD_S42	pb	22952	2900	0.0273908	11.1868	0.211554	[2, 3, 5, 6]	controls (decade 1–9), HD		female	23
HD	HD85	HD_S41	pb	9776	2528	0.0178658	11.1018	0.156181	[2, 3, 5]	HD		male	27
HD	HD84	HD_S40	pb	9281	2012	0.0213492	10.7401	0.189414	[2, 3, 4, 5]	HD		female	32
HD	HD101	HD_S4	pb	10310	1886	0.020009	10.6634	0.250624	[3, 5, 7]	HD		female	56
HD	HD20	HD_S39	pb	36128	3821	0.0454088	11.3594	0.190655	[5, 6]	controls (decade 1–9), HD		male	54
HD	HD19	HD_S38	pb	45326	3783	0.0467767	11.3294	0.247465	[5, 6]	controls (decade 1–9), HD		male	48
HD	HD18	HD_S37	pb	50844	6387	0.0353341	12.1943	0.188731	[5, 6]	controls (decade 1–9), HD		male	52
HD	HD17	HD_S36	pb	40672	3456	0.0321931	11.3765	0.172737	[5, 6]	controls (decade 1–9), HD		male	43
HD	HD15	HD_S35	pb	50157	4308	0.0646373	11.2924	0.207798	[5, 6]	controls (decade 1–9), HD		male	49
HD	HD13	HD_S34	pb	59055	5125	0.0585964	11.6012	0.226867	[5, 6]	controls (decade 1–9), HD		male	37
HD	HD12	HD_S33	pb	24740	4291	0.0363435	11.6285	0.227389	[5, 6]	controls (decade 1–9), HD		male	51
HD	HD11	HD_S32	pb	40997	8844	0.0219248	12.823	0.168464	[5, 6]	controls (decade 1–9), HD		male	42
HD	HD10	HD_S31	pb	36158	5678	0.0445718	11.9153	0.188689	[5, 6]	controls (decade 1–9), HD		female	37
HD	HD9	HD_S30	pb	56828	3017	0.157492	9.73847	0.327159	[5, 6]	controls (decade 1–9), HD		male	44
HD	HD97	HD_S3	pb	11693	2807	0.0163931	11.267	0.193213	[2, 3, 5]	HD		female	54
HD	HD71	HD_S291	pb	33413	5095	0.0263541	11.9903	0.168709	[5]	HD		female	68
HD	HD70	HD_S290	pb	26504	3297	0.0320971	11.3118	0.35479	[5]	HD		female	22
HD	HD5	HD_S29	pb	58865	9195	0.0278792	12.7996	0.156365	[5]	HD		female	24
HD	HD69	HD_S289	pb	27337	2191	0.033861	10.7216	0.360761	[5]	HD		female	49
HD	HD68	HD_S288	pb	72379	3417	0.0318924	11.3641	0.201108	[5]	HD		male	27
HD	HD67	HD_S287	pb	204301	3230	0.0492985	11.0826	0.343372	[5]	HD		female	62
HD	HD66	HD_S286	pb	61083	4117	0.0328389	11.6131	0.481308	[5]	HD		female	30
HD	HD65	HD_S285	pb	92865	1213	0.0298148	9.93893	0.236852	[5]	HD		female	60
HD	HD64	HD_S284	pb	104668	2468	0.0328425	10.899	0.485135	[5]	HD		male	52
HD	HD63	HD_S283	pb	85393	2216	0.0397856	10.6716	0.420328	[5]	HD		female	47
HD	HD62	HD_S282	pb	98293	2662	0.0366174	10.9617	0.317892	[5]	HD		female	43
HD	HD61	HD_S281	pb	88980	2498	0.0275669	10.9754	0.209623	[5]	HD		female	57
HD	HD60	HD_S280	pb	64720	821	0.047638	9.22004	0.29549	[5]	HD		male	78
HD	HD4	HD_S28	pb	38280	3881	0.0499926	11.3262	0.204822	[5]	HD		female	27
HD	HD59	HD_S279	pb	66657	913	0.0291203	9.54809	0.176279	[5]	HD		male	79
HD	HD58	HD_S278	pb	27802	3582	0.0276715	11.4798	0.323656	[5]	HD		female	25
HD	HD57	HD_S277	pb	36724	2548	0.0409585	10.8517	0.249696	[5]	HD		unknown	unknown
HD	HD56	HD_S276	pb	80981	2733	0.0307697	11.065	0.227358	[5]	HD		male	41
HD	HD156	HD_S275	pb	160935	2564	0.0346798	10.9315	0.33294	[8]	HD		unknown	unknown
HD	HD155	HD_S274	pb	207752	3971	0.0355069	11.5308	0.241366	[8]	HD		unknown	unknown
HD	HD48	HD_S273	pb	123364	1586	0.0465909	10.1359	0.196151	[6, 8]	controls (decade 1–9), HD		male	35
HD	HD46	HD_S272	pb	138455	2320	0.0334163	10.8063	0.265039	[8]	HD		female	37
HD	HD45	HD_S271	pb	176670	2568	0.0340453	10.9408	0.332438	[6, 8]	controls (decade 1–9), HD		male	43
HD	HD44	HD_S270	pb	147944	8622	0.0310394	12.668	0.141836	[6, 8]	controls (decade 1–9), HD		female	49
HD	HD3	HD_S27	pb	99392	2619	0.0491254	10.797	0.197785	[5, 6]	controls (decade 1–9), HD		male	42
HD	HD43	HD_S269	pb	207437	1522	0.0591267	9.94668	0.179111	[6, 8]	controls (decade 1–9), HD		female	35
HD	HD42	HD_S268	pb	155304	2281	0.0366601	10.7465	0.346942	[6, 8]	controls (decade 1–9), HD		female	40
HD	HD41	HD_S267	pb	117713	1316	0.0426654	9.91985	0.376782	[6, 8]	controls (decade 1–9), HD		female	58
HD	HD40	HD_S266	pb	123152	1794	0.031579	10.4676	0.205406	[6, 8]	controls (decade 1–9), HD		male	29
HD	HD39	HD_S265	pb	228469	3378	0.0386965	11.2684	0.499018	[6, 8]	controls (decade 1–9), HD		female	45
HD	HD38	HD_S264	pb	128636	3585	0.0295458	11.4589	0.262681	[8]	HD		female	23
HD	HD37	HD_S263	pb	155893	4458	0.0303306	11.7545	0.287347	[6, 8]	controls (decade 1–9), HD		male	29
HD	HD55	HD_S262	pb	139046	1218	0.0394061	9.84637	0.287841	[6, 8]	controls (decade 1–9), HD		female	46
HD	HD54	HD_S261	pb	136321	3829	0.03182	11.524	0.322137	[6, 8]	controls (decade 1–9), HD		female	31
HD	HD53	HD_S260	pb	130014	8387	0.0303708	12.6381	0.172454	[6, 8]	controls (decade 1–9), HD		male	42
HD	HD20	HD_S26	pb	55769	4575	0.0348482	11.7358	0.170473	[5]	HD		male	54
HD	HD52	HD_S259	pb	126443	2903	0.0294853	11.1641	0.166346	[6, 8]	controls (decade 1–9), HD		male	48
HD	HD51	HD_S258	pb	185988	7016	0.0337539	12.3452	0.229013	[6, 8]	controls (decade 1–9), HD		male	29
HD	HD50	HD_S257	pb	133528	1205	0.0375165	9.85084	0.212102	[6, 8]	controls (decade 1–9), HD		female	49
HD	HD49	HD_S256	pb	110358	2287	0.0300465	10.8239	0.237446	[6, 8]	controls (decade 1–9), HD		female	37
HD	HD47	HD_S255	pb	202737	1192	0.0528301	9.67929	0.375196	[6, 8]	controls (decade 1–9), HD		female	39
HD	HD36	HD_S254	pb	139567	1132	0.0429331	9.70912	0.274324	[6, 8]	controls (decade 1–9), HD		male	31
HD	HD154	HD_S253	pb	91146	3831	0.0357711	11.4777	0.176147	[8]	HD		male	29
HD	HD142	HD_S252	pb	94323	2771	0.0345505	11.0411	0.301457	[6]	controls (decade 1–9)		female	71
HD	HD141	HD_S251	pb	53739	1604	0.0386965	10.2354	0.538559	[8]	HD		male	42
HD	HD135	HD_S250	pb	142435	2213	0.0386401	10.6824	0.218488	[5, 6, 9]	controls (decade 1–9), HD		female	30
HD	HD19	HD_S25	pb	27759	3935	0.04627	11.3896	0.239393	[5]	HD		male	48
HD	HD72	HD_S249	pb	6818	424	0.0596878	8.20697	0.42271	[5]	HD		female	56
HD	HD72	HD_S248	pb	7445	660	0.0654749	8.75306	0.348423	[5]	HD		female	56
HD	HD73	HD_S247	pb	18497	523	0.047488	8.60182	0.34379	[5]	HD		female	30
HD	HD73	HD_S246	pb	28002	2675	0.0435649	10.8893	0.38809	[5]	HD		female	30
HD	HD73	HD_S245	pb	33490	1171	0.0384682	9.8014	0.314404	[5]	HD		female	30
HD	HD74	HD_S244	pb	40692	320	0.0619557	7.80634	0.421364	[5]	HD		male	37
HD	HD153	HD_S243	pb	49555	5338	0.0328387	11.9755	0.259901	[6]	controls (decade 1–9)		female	8
HD	HD152	HD_S242	pb	47571	1119	0.0309007	9.81503	0.33064	[6]	controls (decade 1–9)		female	15
HD	HD151	HD_S241	pb	52401	1834	0.0298249	10.5175	0.211751	[6]	controls (decade 1–9)		female	10
HD	HD150	HD_S240	pb	47633	5529	0.0279712	12.085	0.144485	[6]	controls (decade 1–9)		female	11
HD	HD18	HD_S24	pb	48867	6043	0.0303753	12.1795	0.166889	[5]	HD		male	52
HD	HD149	HD_S239	pb	49114	3061	0.0255821	11.2836	0.129094	[6]	controls (decade 1–9)		female	4
HD	HD148	HD_S238	pb	45440	4276	0.0284668	11.7187	0.174079	[6]	controls (decade 1–9)		female	8
HD	HD147	HD_S237	pb	45136	1091	0.026634	9.82266	0.162208	[6]	controls (decade 1–9)		male	9
HD	HD146	HD_S236	pb	42534	845	0.0264987	9.46517	0.315674	[6]	controls (decade 1–9)		female	17
HD	HD145	HD_S235	pb	45932	2948	0.0259764	11.2261	0.124645	[6, 9]	controls (decade 1–9), HD		male	11
HD	HD144	HD_S234	pb	46146	32	0.100162	4.49919	0.872612	[6]	controls (decade 1–9)		male	69
HD	HD143	HD_S233	pb	49728	4594	0.0301244	11.7991	0.171782	[6]	controls (decade 1–9)		male	10
HD	HD158	HD_S232	pb	31262	1913	0.0338574	10.5325	0.129288	pub. in this paper	HD		female	4
HD	HD157	HD_S231	pb	33073	948	0.0389514	9.50356	0.149119	pub. in this paper	HD		female	12
HD	HD136	HD_S230	pb	77686	939	0.048342	9.39761	0.129319	[5]	HD		female	28
HD	HD17	HD_S23	pb	58564	4458	0.0394821	11.6436	0.179915	[5]	HD		male	43
HD	HD136	HD_S229	pb	49852	2589	0.0289722	11.0097	0.159963	[5]	HD		female	28
HD	HD136	HD_S228	pb	64668	3820	0.0260228	11.5897	0.131235	[5]	HD		female	28
HD	HD117	HD_S227	pb	10843	2238	0.0393188	10.6905	0.183541	[5]	HD		male	36
HD	HD117	HD_S226	pb	43022	5578	0.021979	12.172	0.190437	[5]	HD		male	36
HD	HD117	HD_S225	pb	59762	3257	0.029407	11.3262	0.225426	[5]	HD		male	36
HD	HD84	HD_S224	pb	162359	4960	0.0336137	11.8635	0.303624	[2, 4, 5]	HD		female	41
HD	HD84	HD_S223	pb	49509	5128	0.0255007	12.0099	0.289343	[2, 4, 5]	HD		female	41
HD	HD84	HD_S222	pb	51569	4785	0.0435426	11.692	0.274577	[2, 4, 5]	HD		female	41
HD	HD140	HD_S221	pb	46175	1551	0.0717873	9.83811	0.184881	[5, 6]	controls (decade 1–9), HD		male	38
HD	HD139	HD_S220	pb	49781	3544	0.0288328	11.4512	0.139056	[4, 5, 6]	controls (decade 1–9), HD		female	38
HD	HD15	HD_S22	pb	43692	6195	0.0304752	12.213	0.165875	[5]	HD		male	49
HD	HD138	HD_S219	pb	60180	2027	0.023243	10.7298	0.140758	[5, 6]	controls (decade 1–9), HD		male	26
HD	HD137	HD_S218	pb	49961	1730	0.0373171	10.3552	0.149147	[5, 6]	controls (decade 1–9), HD		male	31
HD	HD136	HD_S217	pb	50544	4112	0.0320132	11.6213	0.143254	[5, 6, 9]	controls (decade 1–9), HD		female	28
HD	HD135	HD_S216	pb	77681	1380	0.0323165	10.0934	0.122137	[5, 6, 9]	controls (decade 1–9), HD		female	30
HD	HD117	HD_S215	pb	61851	3449	0.0335729	11.3574	0.182831	[5, 6]	controls (decade 1–9), HD		male	36
HD	HD107	HD_S214	pb	50541	873	0.0460758	9.31969	0.171679	[5, 6]	controls (decade 1–9), HD		female	30
HD	HD84	HD_S213	pb	54249	799	0.0617919	9.04625	0.199308	[2, 4, 5, 6]	controls (decade 1–9), HD		female	41
HD	HD94	HD_S212	pb	49425	5177	0.0257032	12.0208	0.133615	[2]	HD		unknown	unknown
HD	HD106	HD_S211	pb	44842	944	0.0994739	8.89958	0.102338	[5, 6]	controls (decade 1–9), HD		male	82
HD	HD111	HD_S210	pb	58916	1810	0.0691133	10.0738	0.200063	[5, 6, 9]	controls (decade 1–9), HD		female	31
HD	HD13	HD_S21	pb	40527	5196	0.0326963	11.9396	0.170913	[5]	HD		male	37
HD	HD105	HD_S209	pb	67700	5856	0.0323707	12.1106	0.202108	[5, 6, 9]	controls (decade 1–9), HD		male	59
HD	HD89	HD_S208	pb	64864	2823	0.0502672	10.8868	0.196119	[2, 5, 6]	controls (decade 1–9), HD		female	24
HD	HD96	HD_S207	pb	48621	2447	0.0446831	10.7538	0.151922	[2, 5, 6]	controls (decade 1–9), HD		female	51
HD	HD118	HD_S206	pb	57295	1277	0.0509044	9.79328	0.193546	[5]	HD		female	44
HD	HD134	HD_S205	pb	55788	2109	0.0750208	10.2139	0.135079	[5]	HD		female	59
HD	HD112	HD_S204	pb	52869	1695	0.0437873	10.2574	0.159547	[5, 6, 9]	controls (decade 1–9), HD		male	26
HD	HD110	HD_S203	pb	50722	3473	0.039012	11.3031	0.156543	[5, 6, 9]	controls (decade 1–9), HD		male	19
HD	HD109	HD_S202	pb	47660	2532	0.0592767	10.6359	0.129649	[5, 6]	controls (decade 1–9), HD		female	31
HD	HD108	HD_S201	pb	53997	3678	0.02976	11.4922	0.137504	[5, 6]	controls (decade 1–9), HD		male	30
HD	HD124	HD_S200	pb	57751	3585	0.0399199	11.3364	0.138053	[5]	HD		female	59
HD	HD12	HD_S20	pb	39098	4525	0.0319361	11.7559	0.211033	[5]	HD		male	51
HD	HD97	HD_S2	pb	5966	1960	0.00987455	10.8286	0.181893	[2, 3, 5]	HD		female	54
HD	HD107	HD_S199	pb	44181	239	0.229554	6.08719	0.22082	[5, 6]	controls (decade 1–9), HD		female	28
HD	HD107	HD_S198	pb	53248	243	0.270415	5.78183	0.281285	[5]	HD		female	27
HD	HD113	HD_S197	pb	131318	5048	0.0655846	11.4947	0.180543	[5, 6]	controls (decade 1–9), HD		female	27
HD	HD84	HD_S196	pb	28170	2503	0.0352973	10.891	0.197133	[2, 4, 5, 9]	HD		female	38
HD	HD107	HD_S195	pb	118473	2707	0.0410721	10.9342	0.167686	[5, 9]	HD		female	27
HD	HD87	HD_S194	pb	43720	2898	0.0612638	10.7963	0.236165	[2, 5, 6]	controls (decade 1–9), HD		male	23
HD	HD89	HD_S193	pb	32949	312	0.0468388	7.89732	0.243395	[2, 5, 6]	controls (decade 1–9), HD		female	30
HD	HD176	HD_S192	pb	39755	669	0.0718575	8.71142	0.180747	pub. in this paper	HD		unknown	unknown
HD	HD175	HD_S191	pb	38642	658	0.0903866	8.51575	0.190591	pub. in this paper	HD		unknown	unknown
HD	HD174	HD_S190	pb	49005	931	0.0322148	9.54491	0.148497	pub. in this paper	HD		unknown	unknown
HD	HD11	HD_S19	pb	24650	5954	0.0273117	12.1972	0.15132	[5]	HD		male	42
HD	HD131	HD_S189	pb	65242	2523	0.0239944	11.0298	0.17177	[9]	HD		male	38
HD	HD126	HD_S188	pb	73523	2447	0.0259834	10.9643	0.191624	pub. in this paper	HD		female	30
HD	HD125	HD_S187	pb	87885	4201	0.0233979	11.7549	0.165123	pub. in this paper	HD		male	32
HD	HD119	HD_S186	pb	72560	1845	0.0244016	10.5847	0.162304	[6]	controls (decade 1–9)		female	55
HD	HD117	HD_S185	pb	84086	2372	0.0228497	10.9557	0.174484	[5, 6]	controls (decade 1–9), HD		male	35
HD	HD99	HD_S184	pb	52344	3181	0.0232484	11.3648	0.187232	[3, 5]	HD		female	36
HD	HD90	HD_S183	pb	68410	1137	0.0302267	9.84419	0.159955	[2]	HD		male	22
HD	HD85	HD_S182	pb	68140	1284	0.0246613	10.0718	0.157706	[2]	HD		male	27
HD	HD82	HD_S181	pb	62927	3140	0.0285774	11.2846	0.167463	[5, 6]	controls (decade 1–9), HD		male	21
HD	HD81	HD_S180	pb	63363	1102	0.0391668	9.71009	0.166066	pub. in this paper	HD		unknown	unknown
HD	HD10	HD_S18	pb	33647	6651	0.0217857	12.4227	0.16706	[5]	HD		female	37
HD	HD80	HD_S179	pb	46599	1939	0.0340282	10.5495	0.132207	[5]	HD		female	26
HD	HD79	HD_S178	pb	38358	1805	0.0310021	10.4824	0.160841	[5]	HD		female	23
HD	HD78	HD_S177	pb	39367	1649	0.0339451	10.3246	0.14139	[5]	HD		female	31
HD	HD77	HD_S176	pb	67193	2241	0.0311019	10.7838	0.141181	[5]	HD		male	23
HD	HD76	HD_S175	pb	56428	2265	0.0289831	10.8223	0.1713	[5]	HD		female	29
HD	HD75	HD_S174	pb	52196	1153	0.0298341	9.86773	0.153986	[5]	HD		female	26
HD	HD104	HD_S173	pb	42241	1652	0.0415814	10.2455	0.167319	[6]	controls (decade 1–9)		male	66
HD	HD101	HD_S172	pb	43382	5203	0.0319581	11.9506	0.235514	[6]	controls (decade 1–9)		female	56
HD	HD91	HD_S171	pb	40882	3828	0.0614083	11.1715	0.137265	[2]	HD		female	51
HD	HD172	HD_S170	pb	50656	362	0.0541858	8.03928	0.168245	[5, 6]	controls (decade 1–9), HD		male	86
HD	HD9	HD_S17	pb	34427	4187	0.113767	10.6629	0.176731	[5]	HD		male	44
HD	HD171	HD_S169	pb	46990	863	0.0258196	9.50139	0.132366	[5, 6]	controls (decade 1–9), HD		male	79
HD	HD170	HD_S168	pb	46281	610	0.0402431	8.88031	0.187697	[5, 6]	controls (decade 1–9), HD		male	64
HD	HD169	HD_S167	pb	38646	696	0.0578152	8.897	0.140227	[5, 6]	controls (decade 1–9), HD		male	70
HD	HD168	HD_S166	pb	49566	911	0.0582692	9.25844	0.237038	[5, 6]	controls (decade 1–9), HD		male	82
HD	HD167	HD_S165	pb	20565	1224	0.026554	9.98501	0.15129	[5]	HD		male	66
HD	HD166	HD_S164	pb	23204	3243	0.0258846	11.3612	0.162498	[5, 6]	controls (decade 1–9), HD		male	66
HD	HD165	HD_S163	pb	27632	758	0.034089	9.23996	0.155407	[5, 6]	controls (decade 1–9), HD		male	72
HD	HD164	HD_S162	pb	40387	5776	0.031366	12.1039	0.137284	[5, 6]	controls (decade 1–9), HD		male	67
HD	HD163	HD_S161	pb	48498	1225	0.0264892	9.98683	0.207874	[5, 6]	controls (decade 1–9), HD		male	76
HD	HD134	HD_S160	pb	29478	915	0.0311392	9.53129	0.138551	[5, 6, 9]	controls (decade 1–9), HD		female	59
HD	HD7	HD_S16	pb	57041	5234	0.0404791	11.8536	0.169268	[5]	HD		male	40
HD	HD133	HD_S159	pb	25806	587	0.0365032	8.86149	0.150138	[5, 6, 9]	controls (decade 1–9), HD		female	58
HD	HD132	HD_S158	pb	26976	1328	0.0290387	10.0738	0.143542	[9]	HD		male	31
HD	HD131	HD_S157	pb	21790	577	0.0365967	8.83675	0.176409	[9]	HD		male	39
HD	HD130	HD_S156	pb	28000	950	0.0310263	9.58488	0.165529	[5, 6, 9]	controls (decade 1–9), HD		female	60
HD	HD129	HD_S155	pb	20336	576	0.0328076	8.86908	0.160957	[5, 9]	HD		female	50
HD	HD128	HD_S154	pb	29335	970	0.0322875	9.60149	0.158209	[9]	HD		female	33
HD	HD127	HD_S153	pb	28727	1333	0.0252904	10.1179	0.176428	[5, 6, 9]	controls (decade 1–9), HD		female	46
HD	HD126	HD_S152	pb	25075	960	0.0321612	9.58827	0.179237	[6, 9]	controls (decade 1–9), HD		female	30
HD	HD125	HD_S151	pb	20976	2930	0.0251559	11.227	0.143243	[6, 9]	controls (decade 1–9), HD		male	32
HD	HD124	HD_S150	pb	30589	2815	0.0270795	11.1486	0.148987	[5, 6, 9]	controls (decade 1–9), HD		female	59
HD	HD6	HD_S15	pb	59218	4550	0.0499337	11.5449	0.196006	[5]	HD		male	47
HD	HD123	HD_S149	pb	30037	1497	0.0329516	10.2003	0.168344	[6, 9]	controls (decade 1–9), HD		female	26
HD	HD122	HD_S148	pb	43362	1799	0.0288518	10.501	0.198457	[6, 9]	controls (decade 1–9), HD		female	38
HD	HD121	HD_S147	pb	20264	2418	0.0210877	11.0026	0.121688	[9]	HD		female	23
HD	HD120	HD_S146	pb	25911	1398	0.0346429	10.0872	0.182502	[6, 9]	controls (decade 1–9), HD		female	48
HD	HD119	HD_S145	pb	19951	1251	0.0262403	10.0189	0.133962	[5]	HD		female	55
HD	HD118	HD_S144	pb	22018	1122	0.0298917	9.829	0.164124	[6, 9]	controls (decade 1–9), HD		female	44
HD	HD117	HD_S143	pb	25454	2136	0.0243099	10.7918	0.189245	[5, 6]	controls (decade 1–9), HD		male	35
HD	HD116	HD_S142	pb	43942	1988	0.0752312	10.1328	0.163018	[5, 6, 9]	controls (decade 1–9), HD		female	60
HD	HD115	HD_S141	pb	37004	2287	0.0612826	10.4754	0.204933	[5, 6, 9]	controls (decade 1–9), HD		female	60
HD	HD114	HD_S140	pb	25731	1501	0.0686257	9.82759	0.126246	[5, 6, 9]	controls (decade 1–9), HD		male	55
HD	HD5	HD_S14	pb	41359	7808	0.024217	12.6176	0.145813	[5]	HD		female	24
HD	HD113	HD_S139	pb	23868	3701	0.022314	11.5892	0.178063	[9]	HD		female	29
HD	HD96	HD_S138	pb	21653	1173	0.0271062	9.91961	0.146384	[2, 9]	HD		female	48
HD	HD92	HD_S137	pb	18629	1499	0.0258973	10.2766	0.166475	[2, 9]	HD		female	29
HD	HD91	HD_S136	pb	24501	1564	0.0251698	10.3439	0.139362	[2, 9]	HD		female	51
HD	HD86	HD_S135	pb	20781	801	0.0311165	9.34552	0.164579	[2, 9]	HD		unknown	unknown
HD	HD85	HD_S134	pb	23215	544	0.0329181	8.78832	0.141641	[2, 6, 9]	controls (decade 1–9), HD		male	27
HD	HD107	HD_S133	pb	12940	1098	0.0360647	9.73638	0.14761	[5]	HD		female	27
HD	HD107	HD_S132	pb	6960	53	0.104254	5.13076	0.174903	[5]	HD		female	27
HD	HD107	HD_S131	pb	12434	813	0.0503249	9.18061	0.143924	[5]	HD		female	27
HD	HD107	HD_S130	pb	9747	127	0.108455	6.23073	0.160741	[5]	HD		female	27
HD	HD4	HD_S13	pb	66703	2388	0.0767119	10.3608	0.242814	[5]	HD		female	27
HD	HD107	HD_S129	pb	9552	373	0.0566115	8.0594	0.120955	[5]	HD		female	27
HD	HD107	HD_S128	pb	13944	1352	0.0392535	9.99261	0.167242	[5]	HD		female	27
HD	HD35	HD_S127	pb	30038	1827	0.0372704	10.4314	0.110843	[5, 6]	controls (decade 1–9), HD		male	79
HD	HD34	HD_S126	pb	23485	2454	0.0369829	10.8445	0.143931	[5]	HD		male	87
HD	HD33	HD_S125	pb	22018	1328	0.0389301	9.97114	0.170235	[5, 6]	controls (decade 1–9), HD		male	68
HD	HD32	HD_S124	pb	26333	833	0.0469312	9.24684	0.157048	[5, 6]	controls (decade 1–9), HD		male	75
HD	HD31	HD_S123	pb	30309	1510	0.0392582	10.1458	0.132745	[5, 6]	controls (decade 1–9), HD		male	65
HD	HD30	HD_S122	pb	37971	1128	0.0578092	9.55339	0.17061	[5, 6]	controls (decade 1–9), HD		male	67
HD	HD29	HD_S121	pb	38095	418	0.0627921	8.16061	0.167757	[5, 6]	controls (decade 1–9), HD		male	73
HD	HD28	HD_S120	pb	26618	430	0.137264	7.54738	0.200291	[5, 6]	controls (decade 1–9), HD		male	78
HD	HD1	HD_S12	pb	39073	4030	0.0433049	11.4579	0.193221	[5, 6]	controls (decade 1–9), HD		male	33
HD	HD27	HD_S119	pb	26425	1543	0.0337939	10.2336	0.140548	[5, 6]	controls (decade 1–9), HD		male	71
HD	HD26	HD_S118	pb	24348	1098	0.0660497	9.43352	0.141523	[5, 6]	controls (decade 1–9), HD		male	68
HD	HD25	HD_S117	pb	34644	1222	0.0416565	9.82784	0.144201	[5, 6]	controls (decade 1–9), HD		male	69
HD	HD24	HD_S116	pb	35956	685	0.0655562	8.80242	0.184341	[5, 6]	controls (decade 1–9), HD		male	83
HD	HD23	HD_S115	pb	33885	1840	0.0527805	10.2731	0.158128	[5, 6]	controls (decade 1–9), HD		male	67
HD	HD22	HD_S114	pb	43142	1298	0.0524298	9.79984	0.166268	[5, 6]	controls (decade 1–9), HD		male	77
HD	HD2	HD_S113	pb	29150	295	0.097395	7.40549	0.107528	[5, 6]	controls (decade 1–9), HD		male	74
HD	HD107	HD_S112	pb	4573	854	0.0357271	9.39018	0.174539	[3]	HD		female	27
HD	HD105	HD_S111	pb	5996	1453	0.0245784	10.2466	0.151041	[3, 5, 7]	HD		male	59
HD	HD104	HD_S110	pb	13215	670	0.0662947	8.76564	0.162525	[3, 7]	HD		male	66
HD	HD1	HD_S11	pb	40599	195	0.0811077	6.99032	0.0861025	[5, 6]	controls (decade 1–9), HD		male	33
HD	HD103	HD_S109	pb	16	8	0	3	0.0215054	[3]	HD		male	64
HD	HD101	HD_S108	pb	18	8	0.00835417	2.97494	0	[3]	HD		female	56
HD	HD100	HD_S107	pb	56	26	0.00578412	4.67325	0.04	[3]	HD		female	48
HD	HD99	HD_S106	pb	3981	1134	0.0198916	9.94536	0.129386	[3]	HD		female	36
HD	HD98	HD_S105	pb	68	27	0.0147494	4.68476	0.0769231	[2, 3]	HD		female	unknown
HD	HD96	HD_S104	pb	93	41	0.00582948	5.32632	0.0562249	[2, 3]	HD		female	48
HD	HD95	HD_S103	pb	7	3	0.017859	1.55666	0.0714286	[2, 3]	HD		female	55
HD	HD93	HD_S102	pb	296	81	0.0476649	6.03766	0.187166	[2, 3]	HD		female	28
HD	HD90	HD_S101	pb	509	174	0.0172802	7.31433	0.140327	[2, 3]	HD		male	22
HD	HD89	HD_S100	pb	517	72	0.0540412	5.83649	0.139535	[2, 3]	HD		female	24
HD	HD162	HD_S10	pb	19020	2255	0.0267115	10.8414	0.176768	pub. in this paper	HD		unknown	unknown
HD	HD96	HD_S1	pb	1347	503	0.00893488	8.89423	0.116918	[2, 3, 7]	HD		female	48
DLBCL	DLBCL59	DLBCL_S99	tm	3510	4	0.988066	0.0238674	0.00141965	pub. in this paper	DLBCL		male	60
DLBCL	DLBCL58	DLBCL_S98	tm	21925	158	0.19797	5.85785	0.230588	pub. in this paper	DLBCL		male	61
DLBCL	DLBCL51	DLBCL_S97	tm	59419	87	0.956479	0.280402	0.00637114	pub. in this paper	DLBCL		male	81
DLBCL	DLBCL94	DLBCL_S96	tm	4734	18	0.56462	1.8155	0.247777	pub. in this paper	DLBCL		male	28
DLBCL	DLBCL57	DLBCL_S95	tm	28105	1703	0.113185	9.51895	0.955911	pub. in this paper	DLBCL		male	62
DLBCL	DLBCL90	DLBCL_S94	ln	22046	3	0.983666	0.0258887	0.00235198	pub. in this paper	DLBCL		male	64
DLBCL	DLBCL89	DLBCL_S93	ln	37	6	0.163543	2.16221	0.253165	pub. in this paper	DLBCL		male	57
DLBCL	DLBCL88	DLBCL_S92	ln	14886	19	0.81027	0.805961	0.00495514	pub. in this paper	DLBCL		male	63
DLBCL	DLBCL87	DLBCL_S91	ln	5473	17	0.516282	1.97718	0.924819	pub. in this paper	DLBCL		male	60
DLBCL	DLBCL86	DLBCL_S90	ln	1286	17	0.573453	1.7435	0.746845	pub. in this paper	DLBCL		female	54
DLBCL	DLBCL9	DLBCL_S9	tm	50793	559	0.729372	2.46994	0.929984	pub. in this paper	DLBCL		female	85
DLBCL	DLBCL85	DLBCL_S89	lv	8	3	0.0149432	1.56128	0.122449	pub. in this paper	DLBCL		male	67
DLBCL	DLBCL84	DLBCL_S88	tm	12	2	0.349978	0.650022	0.263158	pub. in this paper	DLBCL		male	71
DLBCL	DLBCL83	DLBCL_S87	tm	9	1	1	0	0.25	pub. in this paper	DLBCL		male	71
DLBCL	DLBCL82	DLBCL_S86	tm	21748	146	0.69034	2.2264	0.806073	pub. in this paper	DLBCL		female	44
DLBCL	DLBCL81	DLBCL_S85	tm	40612	36	0.978544	0.110926	0.996387	pub. in this paper	DLBCL		female	71
DLBCL	DLBCL80	DLBCL_S84	tm	11	2	0.154649	0.845351	0.130435	pub. in this paper	DLBCL		female	77
DLBCL	DLBCL79	DLBCL_S83	tm	15536	19	0.845432	0.656596	0.929499	pub. in this paper	DLBCL		female	86
DLBCL	DLBCL78	DLBCL_S82	tm	1941	27	0.188556	3.85832	0.644153	pub. in this paper	DLBCL		male	75
DLBCL	DLBCL77	DLBCL_S81	tm	17225	270	0.438786	4.53282	0.195785	pub. in this paper	DLBCL		female	80
DLBCL	DLBCL76	DLBCL_S80	tm	38143	4	0.587868	0.824265	0.000104737	pub. in this paper	DLBCL		female	71
DLBCL	DLBCL8	DLBCL_S8	tm	106919	7	0.998912	0.00305474	0.999701	pub. in this paper	DLBCL		female	93
DLBCL	DLBCL75	DLBCL_S79	tm	45812	6	0.997656	0.00605991	0.999389	pub. in this paper	DLBCL		male	63
DLBCL	DLBCL74	DLBCL_S78	tm	65664	3	0.996551	0.00546691	6.09e-05	pub. in this paper	DLBCL		female	90
DLBCL	DLBCL73	DLBCL_S77	tm	33837	17	0.864034	0.555756	0.884342	pub. in this paper	DLBCL		male	86
DLBCL	DLBCL72	DLBCL_S76	tm	14954	3	0.996525	0.00550716	0.000400481	pub. in this paper	DLBCL		female	47
DLBCL	DLBCL71	DLBCL_S75	tm	108	3	0.31478	1.08605	0	pub. in this paper	DLBCL		male	63
DLBCL	DLBCL70	DLBCL_S74	tm	13267	391	0.197912	6.9068	0.478981	pub. in this paper	DLBCL		female	90
DLBCL	DLBCL69	DLBCL_S73	tm	9743	353	0.28346	6.06446	0.523585	pub. in this paper	DLBCL		female	85
DLBCL	DLBCL68	DLBCL_S72	tm	4701	76	0.189173	5.06599	0.298551	pub. in this paper	DLBCL		female	38
DLBCL	DLBCL67	DLBCL_S71	tm	5335	7	0.815559	0.517792	0.0286565	pub. in this paper	DLBCL		male	82
DLBCL	DLBCL66	DLBCL_S70	tm	43226	317	0.788465	1.75751	0.747738	pub. in this paper	DLBCL		male	47
DLBCL	DLBCL7	DLBCL_S7	tm	64668	19	0.98529	0.0624854	0.997991	pub. in this paper	DLBCL		female	87
DLBCL	DLBCL65	DLBCL_S69	tm	39019	3	0.99833	0.00264619	0.000127982	pub. in this paper	DLBCL		male	63
DLBCL	DLBCL64	DLBCL_S68	tm	1351	24	0.271808	3.33873	0.442587	pub. in this paper	DLBCL		female	81
DLBCL	DLBCL63	DLBCL_S67	tm	36216	12	0.975764	0.0868856	0.000882613	pub. in this paper	DLBCL		female	44
DLBCL	DLBCL62	DLBCL_S66	tm	20525	9	0.890227	0.347971	0.0354292	pub. in this paper	DLBCL		male	74
DLBCL	DLBCL61	DLBCL_S65	tm	480	9	0.407866	1.87702	0.464427	pub. in this paper	DLBCL		male	38
DLBCL	DLBCL60	DLBCL_S64	tm	3892	187	0.0862353	6.89609	0.263535	pub. in this paper	DLBCL		male	82
DLBCL	DLBCL59	DLBCL_S63	tm	47533	5	0.568519	1.00187	0	pub. in this paper	DLBCL		female	74
DLBCL	DLBCL58	DLBCL_S62	tm	6308	244	0.100241	7.13575	0.36358	pub. in this paper	DLBCL		male	61
DLBCL	DLBCL57	DLBCL_S61	tm	1350	14	0.552905	1.70225	0.0829128	pub. in this paper	DLBCL		male	62
DLBCL	DLBCL56	DLBCL_S60	tm	15348	24	0.707476	1.34121	0.962838	pub. in this paper	DLBCL		female	87
DLBCL	DLBCL6	DLBCL_S6	tm	89600	13	0.990595	0.0348032	0.00165088	pub. in this paper	DLBCL		female	90
DLBCL	DLBCL55	DLBCL_S59	tm	33269	19	0.86166	0.58766	0.0947963	pub. in this paper	DLBCL		male	73
DLBCL	DLBCL54	DLBCL_S58	tm	33912	6	0.948087	0.134194	0.998469	pub. in this paper	DLBCL		female	79
DLBCL	DLBCL53	DLBCL_S57	tm	36071	38	0.966672	0.174905	0.0133643	pub. in this paper	DLBCL		female	85
DLBCL	DLBCL52	DLBCL_S56	tm	40574	138	0.962057	0.269716	0.980405	pub. in this paper	DLBCL		female	71
DLBCL	DLBCL51	DLBCL_S55	tm	49765	38	0.988092	0.0624938	0.00264789	pub. in this paper	DLBCL		male	90
DLBCL	DLBCL50	DLBCL_S54	tm	22350	29	0.790459	1.01795	0.348849	pub. in this paper	DLBCL		female	83
DLBCL	DLBCL49	DLBCL_S53	tm	50172	4283	0.340867	7.95205	0.516684	pub. in this paper	DLBCL		male	79
DLBCL	DLBCL48	DLBCL_S52	tm	9852	33	0.934822	0.328782	0.95901	pub. in this paper	DLBCL		male	71
DLBCL	DLBCL47	DLBCL_S51	tm	50861	214	0.968322	0.245236	0.983274	pub. in this paper	DLBCL		male	44
DLBCL	DLBCL46	DLBCL_S50	tm	1716	52	0.435472	3.21806	0.620908	pub. in this paper	DLBCL		female	84
DLBCL	DLBCL5	DLBCL_S5	tm	54646	145	0.919442	0.578402	0.976973	pub. in this paper	DLBCL		male	81
DLBCL	DLBCL45	DLBCL_S49	tm	11707	403	0.142791	7.41884	0.279296	pub. in this paper	DLBCL		male	55
DLBCL	DLBCL163	DLBCL_S48	lv	31291	33	0.838854	0.812886	0.0160781	pub. in this paper	DLBCL		male	41
DLBCL	DLBCL163	DLBCL_S47	ln	32	14	0.0110406	3.76532	0.0821918	[1]	DLBCL	Trafo	male	41
DLBCL	DLBCL163	DLBCL_S46	lv	208	51	0.0672656	5.29087	0.12766	[1]	DLBCL	Trafo	male	41
DLBCL	DLBCL29	DLBCL_S45	ln	2270	275	0.0483483	7.71151	0.234918	pub. in this paper	DLBCL		male	53
DLBCL	DLBCL44	DLBCL_S44	tm	55731	1	1	0	0	pub. in this paper	DLBCL		male	51
DLBCL	DLBCL43	DLBCL_S43	tm	55131	631	0.922922	0.716938	0.010836	pub. in this paper	DLBCL		female	61
DLBCL	DLBCL42	DLBCL_S42	tm	369	52	0.0848449	5.21679	0.226829	pub. in this paper	DLBCL		female	92
DLBCL	DLBCL41	DLBCL_S41	tm	46706	6	0.998679	0.00341581	0.999551	pub. in this paper	DLBCL		male	77
DLBCL	DLBCL40	DLBCL_S40	tm	267	46	0.0751522	5.10845	0.395973	pub. in this paper	DLBCL		female	78
DLBCL	DLBCL4	DLBCL_S4	tm	4956	27	0.936986	0.299623	0.985732	pub. in this paper	DLBCL		male	75
DLBCL	DLBCL39	DLBCL_S39	tm	766	11	0.860746	0.48174	0.93565	pub. in this paper	DLBCL		male	65
DLBCL	DLBCL38	DLBCL_S38	tm	285	2	0.915738	0.0842624	0.972696	pub. in this paper	DLBCL		male	60
DLBCL	DLBCL37	DLBCL_S37	tm	22748	11	0.990651	0.0323417	0.0011422	pub. in this paper	DLBCL		male	76
DLBCL	DLBCL36	DLBCL_S36	tm	592	3	0.942589	0.0909947	0	pub. in this paper	DLBCL		male	79
DLBCL	DLBCL35	DLBCL_S35	tm	270	48	0.0736349	5.17371	0.388316	pub. in this paper	DLBCL		male	94
DLBCL	DLBCL34	DLBCL_S34	tm	57	6	0.258952	1.91558	0.111111	pub. in this paper	DLBCL		male	76
DLBCL	DLBCL33	DLBCL_S33	tm	105143	46	0.993224	0.0374251	0.000209145	pub. in this paper	DLBCL		male	64
DLBCL	DLBCL32	DLBCL_S32	tm	18158	160	0.919815	0.587109	0.0119783	pub. in this paper	DLBCL		male	74
DLBCL	DLBCL31	DLBCL_S31	tm	3959	41	0.746976	1.35559	0.891391	pub. in this paper	DLBCL		female	43
DLBCL	DLBCL30	DLBCL_S30	tm	420	78	0.0795395	5.78546	0.199161	pub. in this paper	DLBCL		female	63
DLBCL	DLBCL3	DLBCL_S3	tm	153404	319	0.850311	1.24502	0.989645	pub. in this paper	DLBCL		female	81
DLBCL	DLBCL29	DLBCL_S29	tm	11495	1583	0.0484451	10.1135	0.222292	pub. in this paper	DLBCL		male	53
DLBCL	DLBCL28	DLBCL_S28	tm	1642	38	0.526938	2.4826	0.149522	pub. in this paper	DLBCL		female	88
DLBCL	DLBCL27	DLBCL_S27	tm	14325	6	0.920128	0.206465	0.0107429	pub. in this paper	DLBCL		male	66
DLBCL	DLBCL26	DLBCL_S26	tm	63706	35	0.99221	0.0399576	0.000454774	pub. in this paper	DLBCL		female	42
DLBCL	DLBCL25	DLBCL_S25	tm	3096	165	0.0763132	6.80417	0.24614	pub. in this paper	DLBCL		female	79
DLBCL	DLBCL24	DLBCL_S24	tm	13189	49	0.967602	0.181907	0.00332351	pub. in this paper	DLBCL		male	85
DLBCL	DLBCL23	DLBCL_S23	tm	1176	90	0.0896273	5.91001	0.315366	pub. in this paper	DLBCL		male	38
DLBCL	DLBCL22	DLBCL_S22	tm	50283	1100	0.737955	2.64752	0.834174	pub. in this paper	DLBCL		male	61
DLBCL	DLBCL21	DLBCL_S21	tm	663	33	0.0982841	4.54861	0.118248	pub. in this paper	DLBCL		male	87
DLBCL	DLBCL20	DLBCL_S20	tm	29	1	1	0	0	pub. in this paper	DLBCL		male	60
DLBCL	DLBCL2	DLBCL_S2	tm	23556	159	0.764852	1.71961	0.904089	pub. in this paper	DLBCL		male	53
DLBCL	DLBCL19	DLBCL_S19	tm	24105	72	0.75087	1.53711	0.867338	pub. in this paper	DLBCL		female	77
DLBCL	DLBCL129	DLBCL_S182	tm	4562	889	0.0243486	9.55752	0.173364	pub. in this paper	DLBCL		unknown	unknown
DLBCL	DLBCL128	DLBCL_S181	tm	44032	19	0.98359	0.0697096	0.994053	pub. in this paper	DLBCL		unknown	unknown
DLBCL	DLBCL127	DLBCL_S180	tm	22854	25	0.927763	0.335459	0.00419397	pub. in this paper	DLBCL		unknown	unknown
DLBCL	DLBCL18	DLBCL_S18	tm	337	16	0.150939	3.39624	0.168091	pub. in this paper	DLBCL		female	81
DLBCL	DLBCL126	DLBCL_S179	tm	1331	30	0.175914	4.0437	0.192364	pub. in this paper	DLBCL		unknown	unknown
DLBCL	DLBCL125	DLBCL_S178	tm	2506	40	0.200828	4.25313	0.428346	pub. in this paper	DLBCL		unknown	unknown
DLBCL	DLBCL124	DLBCL_S177	tm	70223	64	0.706857	1.75886	0.237861	pub. in this paper	DLBCL		unknown	unknown
DLBCL	DLBCL123	DLBCL_S176	tm	11031	314	0.137093	7.15749	0.436608	pub. in this paper	DLBCL		unknown	unknown
DLBCL	DLBCL122	DLBCL_S175	tm	67347	45	0.691477	1.69436	0.118776	pub. in this paper	DLBCL		unknown	unknown
DLBCL	DLBCL121	DLBCL_S174	tm	56712	350	0.242364	6.40294	0.232363	pub. in this paper	DLBCL		unknown	unknown
DLBCL	DLBCL120	DLBCL_S173	tm	35601	960	0.423788	5.70847	0.648544	pub. in this paper	DLBCL		unknown	unknown
DLBCL	DLBCL119	DLBCL_S172	tm	479	7	0.615984	1.07807	0.040568	pub. in this paper	DLBCL		unknown	unknown
DLBCL	DLBCL118	DLBCL_S171	tm	42380	862	0.900424	0.971016	0.935365	pub. in this paper	DLBCL		unknown	unknown
DLBCL	DLBCL117	DLBCL_S170	tm	5107	39	0.79974	1.05845	0.0364412	pub. in this paper	DLBCL		unknown	unknown
DLBCL	DLBCL17	DLBCL_S17	tm	64212	11	0.996335	0.0126781	0.999533	pub. in this paper	DLBCL		female	80
DLBCL	DLBCL116	DLBCL_S169	tm	16730	175	0.897524	0.763571	0.0136232	pub. in this paper	DLBCL		unknown	unknown
DLBCL	DLBCL115	DLBCL_S168	tm	61180	119	0.753287	1.70104	0.0315733	pub. in this paper	DLBCL		unknown	unknown
DLBCL	DLBCL114	DLBCL_S167	tm	52247	54	0.905069	0.546317	0.909623	pub. in this paper	DLBCL		unknown	unknown
DLBCL	DLBCL113	DLBCL_S166	tm	28847	6	0.982198	0.0460182	0.995529	pub. in this paper	DLBCL		unknown	unknown
DLBCL	DLBCL112	DLBCL_S165	tm	767	16	0.132565	3.46974	0.327343	pub. in this paper	DLBCL		unknown	unknown
DLBCL	DLBCL111	DLBCL_S164	tm	108	11	0.147132	2.95044	0.372093	pub. in this paper	DLBCL		unknown	unknown
DLBCL	DLBCL110	DLBCL_S163	tm	38789	10	0.995901	0.0136158	0.99915	pub. in this paper	DLBCL		unknown	unknown
DLBCL	DLBCL109	DLBCL_S162	tm	96654	1049	0.0933122	9.09843	0.123105	pub. in this paper	DLBCL		unknown	unknown
DLBCL	DLBCL108	DLBCL_S161	tm	55291	5	0.998218	0.00413882	0.000126582	pub. in this paper	DLBCL		unknown	unknown
DLBCL	DLBCL107	DLBCL_S160	tm	46716	194	0.782962	1.64947	0.949268	pub. in this paper	DLBCL		unknown	unknown
DLBCL	DLBCL16	DLBCL_S16	tm	155799	16	0.99812	0.00752075	0.999493	pub. in this paper	DLBCL		male	91
DLBCL	DLBCL106	DLBCL_S159	tm	47126	218	0.602047	3.09137	0.376284	pub. in this paper	DLBCL		unknown	unknown
DLBCL	DLBCL105	DLBCL_S158	tm	73088	81	0.685418	1.99441	0.0410349	pub. in this paper	DLBCL		unknown	unknown
DLBCL	DLBCL104	DLBCL_S157	tm	24767	45	0.762052	1.30677	0.0710028	pub. in this paper	DLBCL		unknown	unknown
DLBCL	DLBCL103	DLBCL_S156	tm	18878	653	0.0790287	8.61195	0.504085	pub. in this paper	DLBCL		unknown	unknown
DLBCL	DLBCL102	DLBCL_S155	tm	3393	25	0.960975	0.181227	0.00440893	pub. in this paper	DLBCL		unknown	unknown
DLBCL	DLBCL101	DLBCL_S154	tm	60000	222	0.907579	0.720364	0.0162598	pub. in this paper	DLBCL		unknown	unknown
DLBCL	DLBCL100	DLBCL_S153	tm	306	7	0.193503	2.26412	0.422222	pub. in this paper	DLBCL		unknown	unknown
DLBCL	DLBCL99	DLBCL_S152	tm	52961	67	0.98658	0.0814057	0.00375351	pub. in this paper	DLBCL		unknown	unknown
DLBCL	DLBCL98	DLBCL_S151	tm	268	5	0.127924	2.0249	0.547794	pub. in this paper	DLBCL		unknown	unknown
DLBCL	DLBCL155	DLBCL_S150	tm	37742	6548	0.381566	7.83979	0.104646	pub. in this paper	DLBCL		unknown	unknown
DLBCL	DLBCL15	DLBCL_S15	tm	36149	77	0.718035	1.76701	0.956123	pub. in this paper	DLBCL		female	76
DLBCL	DLBCL154	DLBCL_S149	tm	9367	880	0.407089	5.79947	0.634846	pub. in this paper	DLBCL		unknown	unknown
DLBCL	DLBCL153	DLBCL_S148	tm	28680	5805	0.101702	11.2315	0.181541	pub. in this paper	DLBCL		unknown	unknown
DLBCL	DLBCL152	DLBCL_S147	tm	109	13	0.157623	3.11716	0.385185	pub. in this paper	DLBCL		unknown	unknown
DLBCL	DLBCL161	DLBCL_S146	tm	1574	103	0.0840903	6.12423	0.31456	pub. in this paper	DLBCL		unknown	unknown
DLBCL	DLBCL160	DLBCL_S145	tm	9556	676	0.248703	7.06286	0.156525	pub. in this paper	DLBCL		unknown	unknown
DLBCL	DLBCL159	DLBCL_S144	tm	18782	1982	0.0358961	10.5596	0.195509	pub. in this paper	DLBCL		unknown	unknown
DLBCL	DLBCL158	DLBCL_S143	tm	51133	1765	0.745773	2.74195	0.019161	pub. in this paper	DLBCL		unknown	unknown
DLBCL	DLBCL157	DLBCL_S142	tm	58014	662	0.910285	0.840695	0.0134096	pub. in this paper	DLBCL		unknown	unknown
DLBCL	DLBCL156	DLBCL_S141	tm	32662	44	0.924835	0.410359	0.00992064	pub. in this paper	DLBCL		unknown	unknown
DLBCL	DLBCL162	DLBCL_S140	tm	3317	208	0.281802	5.53044	0.420902	pub. in this paper	DLBCL		unknown	unknown
DLBCL	DLBCL14	DLBCL_S14	tm	62	10	0.0825087	3.04784	0.775	pub. in this paper	DLBCL		male	60
DLBCL	DLBCL162	DLBCL_S139	tm	5273	41	0.879809	0.643931	0.962396	pub. in this paper	DLBCL		unknown	unknown
DLBCL	DLBCL162	DLBCL_S138	tm	3529	44	0.870659	0.706128	0.967278	pub. in this paper	DLBCL		unknown	unknown
DLBCL	DLBCL151	DLBCL_S137	tm	33243	6	0.818782	0.468443	0.998466	pub. in this paper	DLBCL		male	unknown
DLBCL	DLBCL150	DLBCL_S136	tm	50298	4	0.695774	0.608452	0.99992	pub. in this paper	DLBCL		female	unknown
DLBCL	DLBCL149	DLBCL_S135	tm	42167	16	0.79081	0.836762	0.999929	pub. in this paper	DLBCL		male	unknown
DLBCL	DLBCL148	DLBCL_S134	tm	40998	22	0.636941	1.61904	0.999293	pub. in this paper	DLBCL		male	unknown
DLBCL	DLBCL147	DLBCL_S133	tm	60635	5	0.505302	1.14865	0.999868	pub. in this paper	DLBCL		male	unknown
DLBCL	DLBCL146	DLBCL_S132	tm	60960	3021	0.032846	11.1811	0.162169	pub. in this paper	DLBCL		female	unknown
DLBCL	DLBCL145	DLBCL_S131	tm	29235	152	0.78054	1.59063	0.96211	pub. in this paper	DLBCL		male	unknown
DLBCL	DLBCL144	DLBCL_S130	tm	57422	3375	0.149924	9.96346	0.247953	pub. in this paper	DLBCL		male	unknown
DLBCL	DLBCL13	DLBCL_S13	tm	85291	1383	0.660779	3.53929	0.918001	pub. in this paper	DLBCL		male	56
DLBCL	DLBCL143	DLBCL_S129	tm	40543	816	0.790686	2.02457	0.892113	pub. in this paper	DLBCL		male	unknown
DLBCL	DLBCL142	DLBCL_S128	tm	50194	826	0.509994	4.74816	0.702925	pub. in this paper	DLBCL		male	unknown
DLBCL	DLBCL141	DLBCL_S127	tm	49448	577	0.711251	2.64853	0.878144	pub. in this paper	DLBCL		female	unknown
DLBCL	DLBCL140	DLBCL_S126	tm	44918	101	0.219139	5.19914	0.907113	pub. in this paper	DLBCL		female	unknown
DLBCL	DLBCL139	DLBCL_S125	tm	32381	4	0.96557	0.068859	0.999722	pub. in this paper	DLBCL		female	unknown
DLBCL	DLBCL138	DLBCL_S124	tm	48555	8	0.593864	1.21841	0.978604	pub. in this paper	DLBCL		female	unknown
DLBCL	DLBCL137	DLBCL_S123	tm	39634	17	0.685245	1.28655	0.983455	pub. in this paper	DLBCL		female	unknown
DLBCL	DLBCL136	DLBCL_S122	tm	45386	4	0.987684	0.0246321	0.999978	pub. in this paper	DLBCL		female	unknown
DLBCL	DLBCL135	DLBCL_S121	tm	42774	1129	0.784551	2.18483	0.719563	pub. in this paper	DLBCL		female	71
DLBCL	DLBCL134	DLBCL_S120	tm	25264	5069	0.0671884	11.4806	0.148357	pub. in this paper	DLBCL		female	86
DLBCL	DLBCL12	DLBCL_S12	tm	82881	93	0.990592	0.0615233	0.995831	pub. in this paper	DLBCL		male	60
DLBCL	DLBCL133	DLBCL_S119	tm	26594	1055	0.76359	2.37427	0.701481	pub. in this paper	DLBCL		male	63
DLBCL	DLBCL132	DLBCL_S118	tm	32390	9	0.583551	1.32011	0.997075	pub. in this paper	DLBCL		female	38
DLBCL	DLBCL131	DLBCL_S117	tm	38083	13	0.991519	0.0313831	0.996649	pub. in this paper	DLBCL		female	83
DLBCL	DLBCL130	DLBCL_S116	tm	47333	6	0.647108	0.912212	0.998945	pub. in this paper	DLBCL		female	84
DLBCL	DLBCL97	DLBCL_S115	tm	3465	9	0.650036	1.10936	0.120596	pub. in this paper	DLBCL		male	57
DLBCL	DLBCL96	DLBCL_S114	tm	10291	31	0.262951	3.65149	0.0531874	pub. in this paper	DLBCL		female	54
DLBCL	DLBCL95	DLBCL_S113	tm	425	3	0.923586	0.121113	0	pub. in this paper	DLBCL		male	67
DLBCL	DLBCL93	DLBCL_S112	tm	12624	40	0.240203	4.04358	0.639675	pub. in this paper	DLBCL		female	40
DLBCL	DLBCL92	DLBCL_S111	tm	63373	30	0.902738	0.477253	0.996656	pub. in this paper	DLBCL		female	52
DLBCL	DLBCL91	DLBCL_S110	tm	79900	1261	0.0514442	9.77046	0.229732	pub. in this paper	DLBCL		female	52
DLBCL	DLBCL11	DLBCL_S11	tm	14707	63	0.785161	1.28415	0.0870007	pub. in this paper	DLBCL		female	77
DLBCL	DLBCL83	DLBCL_S109	tm	14	4	0.0379128	1.92417	0.135135	pub. in this paper	DLBCL		male	71
DLBCL	DLBCL82	DLBCL_S108	tm	21868	127	0.680349	2.23394	0.806979	pub. in this paper	DLBCL		female	44
DLBCL	DLBCL81	DLBCL_S107	tm	262420	265	0.946375	0.431677	0.0102496	pub. in this paper	DLBCL		female	71
DLBCL	DLBCL79	DLBCL_S106	tm	4932	17	0.415757	2.38807	0.173527	pub. in this paper	DLBCL		female	86
DLBCL	DLBCL78	DLBCL_S105	tm	3836	23	0.285272	3.23312	0.244813	pub. in this paper	DLBCL		male	75
DLBCL	DLBCL77	DLBCL_S104	tm	28990	221	0.306735	5.39908	0.554944	pub. in this paper	DLBCL		female	80
DLBCL	DLBCL70	DLBCL_S103	tm	7466	16	0.35621	2.57516	0.0398076	pub. in this paper	DLBCL		female	90
DLBCL	DLBCL68	DLBCL_S102	tm	11	4	0.0707224	1.85856	0.318182	pub. in this paper	DLBCL		female	38
DLBCL	DLBCL64	DLBCL_S101	tm	5427	16	0.364523	2.54191	0.644942	pub. in this paper	DLBCL		female	81
DLBCL	DLBCL60	DLBCL_S100	tm	15908	135	0.261609	5.22546	0.284876	pub. in this paper	DLBCL		male	82
DLBCL	DLBCL10	DLBCL_S10	tm	1322	36	0.189061	4.1925	0.576283	pub. in this paper	DLBCL		female	81
DLBCL	DLBCL1	DLBCL_S1	tm	75381	60	0.795319	1.20903	0.988691	pub. in this paper	DLBCL		male	66
CLL	CLL97	CLL_S99	pb	29353	104	0.650781	2.33992	0.578852	[3, 5, 10, 11]	CLL, blood cancer		male	72
CLL	CLL97	CLL_S98	pb	33876	66	0.568311	2.6093	0.668555	[3, 5, 10, 11]	CLL, blood cancer		male	72
CLL	CLL180	CLL_S97	pb	394506	12	0.906667	0.334595	5.07e-06	[5]	blood cancer		male	55
CLL	CLL173	CLL_S96	pb	552993	33	0.996029	0.0200306	1.08e-05	[5]	blood cancer		male	54
CLL	CLL172	CLL_S95	pb	55063	19	0.996661	0.014184	0.000108889	[5]	blood cancer		male	62
CLL	CLL169	CLL_S94	pb	477272	38	0.998824	0.00617122	5.87e-05	[5]	blood cancer		female	63
CLL	CLL166	CLL_S93	pb	269683	186	0.993571	0.0484667	0.000674389	[5]	blood cancer		male	55
CLL	CLL174	CLL_S92	pb	20694	12	0.994062	0.0212866	0.99778	[5, 7, 12]	CLL with FCR, blood cancer	under_treatment	male	63
CLL	CLL178	CLL_S91	pb	63622	14	0.752524	0.942228	3.14e-05	[5]	blood cancer		female	53
CLL	CLL178	CLL_S90	pb	21902	6	0.63973	0.931286	9.11e-05	[5]	blood cancer		female	55
CLL	CLL165	CLL_S9	pb	23347	3413	0.403081	7.00593	0.529549	[5, 7, 12]	CLL with FCR, blood cancer	under_treatment	female	63
CLL	CLL178	CLL_S89	pb	93882	15	0.758823	0.942253	9.58e-05	[5]	blood cancer		female	54
CLL	CLL177	CLL_S88	pb	12014	117	0.767343	1.59844	0.00517114	[5]	blood cancer		male	66
CLL	CLL177	CLL_S87	pb	30493	39	0.888328	0.590233	0.000753505	[5]	blood cancer		male	68
CLL	CLL177	CLL_S86	pb	37134	30	0.910554	0.438904	0.000322798	[5]	blood cancer		male	67
CLL	CLL175	CLL_S85	pb	29265	56	0.984557	0.0896817	0.00115906	[5]	blood cancer		male	53
CLL	CLL175	CLL_S84	pb	79438	25	0.99634	0.0169955	0.000176165	[5]	blood cancer		male	55
CLL	CLL175	CLL_S83	pb	46303	17	0.99528	0.0192944	0.000237402	[5]	blood cancer		male	54
CLL	CLL173	CLL_S82	pb	83318	12	0.993906	0.0218481	2.4e-05	[5]	blood cancer		male	54
CLL	CLL172	CLL_S81	pb	48558	47	0.990816	0.0510124	0.000493776	[5]	blood cancer		male	62
CLL	CLL171	CLL_S80	pb	76190	19	0.721107	1.18472	2.62e-05	[5]	blood cancer		male	46
CLL	CLL166	CLL_S8	pb	20464	20	0.981147	0.0814802	0.00400449	[5, 12]	blood cancer	start_therapy	male	55
CLL	CLL170	CLL_S79	pb	64110	41	0.9861	0.0744685	0.000608073	[5]	blood cancer		male	50
CLL	CLL169	CLL_S78	pb	198207	14	0.997093	0.0110672	0.000418676	[5]	blood cancer		female	63
CLL	CLL168	CLL_S77	pb	29027	100	0.907924	0.611737	0.00450327	[5]	blood cancer		female	57
CLL	CLL167	CLL_S76	pb	148561	36	0.8042	1.01227	0.000141315	[5]	blood cancer		female	58
CLL	CLL165	CLL_S75	pb	45957	76	0.977964	0.137677	0.992279	[5]	blood cancer		female	62
CLL	CLL166	CLL_S74	pb	57154	26	0.992206	0.0366348	0.00045472	[5]	blood cancer		male	55
CLL	CLL184	CLL_S73	pb	119904	13	0.99806	0.00718049	4.17e-05	[5]	blood cancer		male	63
CLL	CLL184	CLL_S72	pb	58017	50	0.918016	0.462706	0.00764963	[5]	blood cancer		male	65
CLL	CLL184	CLL_S71	pb	76699	26	0.992093	0.0371641	0.000456175	[5]	blood cancer		male	64
CLL	CLL183	CLL_S70	pb	12427	240	0.804261	1.54769	0.0218762	[5]	blood cancer		male	81
CLL	CLL166	CLL_S7	pb	28261	771	0.879474	1.15591	0.0109034	[5, 7, 12]	CLL with FCR, blood cancer	under_treatment	male	57
CLL	CLL182	CLL_S69	pb	14113	118	0.947713	0.359876	0.00358247	[5]	blood cancer		male	65
CLL	CLL182	CLL_S68	pb	15338	244	0.907308	0.735118	0.0134813	[5]	blood cancer		male	67
CLL	CLL182	CLL_S67	pb	16364	132	0.948615	0.361974	0.00515214	[5]	blood cancer		male	66
CLL	CLL181	CLL_S66	pb	71106	8	0.992742	0.0217725	0	[5]	blood cancer		male	68
CLL	CLL181	CLL_S65	pb	36314	56	0.967265	0.190101	0.00090789	[5]	blood cancer		male	70
CLL	CLL181	CLL_S64	pb	120646	18	0.995328	0.0194819	0.000430884	[5]	blood cancer		male	69
CLL	CLL180	CLL_S63	pb	78998	13	0.865027	0.499461	0	[5]	blood cancer		male	55
CLL	CLL180	CLL_S62	pb	46702	18	0.761146	0.996005	0.000449544	[5]	blood cancer		male	57
CLL	CLL180	CLL_S61	pb	54428	16	0.747844	1.00862	0.000146905	[5]	blood cancer		male	56
CLL	CLL179	CLL_S60	pb	91615	38	0.99425	0.0301779	0.000327343	[5]	blood cancer		female	78
CLL	CLL61	CLL_S6	pb	5060	9	0.790805	0.663133	0.0104495	[3, 5, 10, 11, 12]	CLL, blood cancer	start_therapy	male	61
CLL	CLL179	CLL_S59	pb	99756	38	0.987828	0.0638755	0.000430935	[5]	blood cancer		female	80
CLL	CLL179	CLL_S58	pb	81624	11	0.997651	0.00812548	7.35e-05	[5]	blood cancer		female	79
CLL	CLL176	CLL_S57	pb	154528	29	0.979297	0.100575	1.94e-05	[5]	blood cancer		male	79
CLL	CLL176	CLL_S56	pb	38293	204	0.661472	2.59733	0.0249596	[5]	blood cancer		male	80
CLL	CLL176	CLL_S55	pb	129149	49	0.945907	0.303714	0.0021985	[5]	blood cancer		male	79
CLL	CLL184	CLL_S54	pb	31404	40	0.858325	0.753983	0.00665309	[5, 12]	blood cancer	start_therapy	male	65
CLL	CLL184	CLL_S53	pb	40354	18	0.993135	0.0286285	0.000768049	[5, 7, 12]	CLL with ibrutinib, blood cancer	under_treatment	male	64
CLL	CLL183	CLL_S52	pb	24517	1903	0.279141	7.85308	0.111768	[5, 12]	blood cancer	start_therapy	male	79
CLL	CLL183	CLL_S51	pb	35929	451	0.78974	1.85386	0.0342443	[5, 12]	blood cancer	start_therapy	male	81
CLL	CLL183	CLL_S50	pb	34203	850	0.791274	2.03118	0.0362512	[5, 7, 12]	CLL with ibrutinib, blood cancer	under_treatment	male	80
CLL	CLL92	CLL_S5	pb	17420	4	0.996412	0.00717693	0.999656	[3, 5, 10, 11, 12]	CLL, blood cancer	start_therapy	male	71
CLL	CLL182	CLL_S49	pb	40161	220	0.957857	0.327927	0.00558812	[5, 12]	blood cancer	start_therapy	male	65
CLL	CLL182	CLL_S48	pb	35651	407	0.89975	0.869056	0.0113538	[5, 12]	blood cancer	start_therapy	male	67
CLL	CLL182	CLL_S47	pb	40907	230	0.958122	0.328556	0.00504755	[5, 7, 12]	CLL with ibrutinib, blood cancer	under_treatment	male	66
CLL	CLL181	CLL_S46	pb	44055	11	0.993081	0.0239356	0.000385811	[5, 12]	blood cancer	start_therapy	male	68
CLL	CLL181	CLL_S45	pb	41239	62	0.970597	0.175072	0.00169672	[5, 7, 12]	CLL with ibrutinib, blood cancer	under_treatment	male	70
CLL	CLL180	CLL_S44	pb	33367	6	0.80597	0.501561	0	[5, 12]	blood cancer	start_therapy	male	55
CLL	CLL180	CLL_S43	pb	34277	16	0.753647	0.985411	0.000379186	[5, 12]	blood cancer	start_therapy	male	57
CLL	CLL180	CLL_S42	pb	36422	8	0.66158	1.01526	5.49e-05	[5, 7, 12]	CLL with ibrutinib, blood cancer	under_treatment	male	56
CLL	CLL179	CLL_S41	pb	36684	12	0.996464	0.0126753	0.000381503	[5, 12]	blood cancer	start_therapy	female	78
CLL	CLL179	CLL_S40	pb	40508	27	0.983198	0.0798931	0.00106126	[5, 12]	blood cancer	start_therapy	female	80
CLL	CLL196	CLL_S4	pb	52490	21	0.983735	0.0714397	0.000438095	[5, 12]	blood cancer	start_therapy	male	68
CLL	CLL179	CLL_S39	pb	37571	9	0.986162	0.0438657	0.00316616	[5, 7, 12]	CLL with ibrutinib, blood cancer	under_treatment	female	79
CLL	CLL178	CLL_S38	pb	34741	6	0.624145	0.97157	5.76e-05	[5, 12]	blood cancer	start_therapy	female	53
CLL	CLL178	CLL_S37	pb	34654	17	0.753249	1.00858	0.000488618	[5, 12]	blood cancer	start_therapy	female	55
CLL	CLL178	CLL_S36	pb	26949	4	0.517177	0.965646	0	[5, 7, 12]	CLL with ibrutinib, blood cancer	under_treatment	female	54
CLL	CLL177	CLL_S35	pb	35493	303	0.780772	1.80713	0.00566906	[5, 12]	blood cancer	start_therapy	male	66
CLL	CLL164	CLL_S348	pb	41537	7	0.99486	0.0144307	0.00012034	pub. in this paper	CLL		unknown	unknown
CLL	CLL162	CLL_S347	pb	41107	2	0.999233	0.000767254	0	pub. in this paper	CLL		male	52
CLL	CLL159	CLL_S346	pb	5830	18	0.80943	0.794664	0.809865	pub. in this paper	CLL		female	77
CLL	CLL157	CLL_S345	pb	4001	8	0.684936	0.945192	0.00798602	pub. in this paper	CLL		female	59
CLL	CLL129	CLL_S344	pb	43684	3	0.999084	0.00145201	0.99968	[10]	CLL		female	65
CLL	CLL8	CLL_S343	pb	54229	4	0.998325	0.00335	9.22e-05	pub. in this paper	CLL		unknown	unknown
CLL	CLL7	CLL_S342	pb	31337	19	0.993245	0.0286936	0.00060579	pub. in this paper	CLL		unknown	unknown
CLL	CLL161	CLL_S341	pb	33702	16	0.996049	0.0158039	0.000385208	pub. in this paper	CLL		female	67
CLL	CLL160	CLL_S340	pb	37695	149	0.936816	0.456134	0.97303	pub. in this paper	CLL		female	58
CLL	CLL177	CLL_S34	pb	39578	49	0.897444	0.57582	0.000883861	[5, 12]	blood cancer	start_therapy	male	68
CLL	CLL156	CLL_S339	pb	36183	42	0.988279	0.0632057	0.00135109	pub. in this paper	CLL		male	58
CLL	CLL155	CLL_S338	pb	31532	9	0.770479	0.727565	0.194458	pub. in this paper	CLL		male	77
CLL	CLL152	CLL_S337	pb	37454	3	0.998946	0.00166983	0	pub. in this paper	CLL		male	77
CLL	CLL151	CLL_S336	pb	40463	20	0.993464	0.0282463	0.997186	pub. in this paper	CLL		female	84
CLL	CLL150	CLL_S335	pb	25670	3	0.998189	0.00287093	0.999533	pub. in this paper	CLL		female	48
CLL	CLL149	CLL_S334	pb	34203	31	0.990104	0.049029	0.00148975	pub. in this paper	CLL		male	79
CLL	CLL148	CLL_S333	pb	18813	6	0.956276	0.113025	0	pub. in this paper	CLL		female	76
CLL	CLL146	CLL_S332	pb	49307	15	0.767624	0.907869	0	[10]	CLL		male	67
CLL	CLL145	CLL_S331	pb	34137	31	0.788637	1.04713	0.000351175	[10]	CLL		unknown	unknown
CLL	CLL144	CLL_S330	pb	28229	17	0.995198	0.0196295	0.000565971	[10]	CLL		unknown	unknown
CLL	CLL177	CLL_S33	pb	36357	28	0.915175	0.407782	0.000631781	[5, 7, 12]	CLL with ibrutinib, blood cancer	under_treatment	male	67
CLL	CLL141	CLL_S329	pb	34194	132	0.833024	1.17624	0.916924	[10]	CLL		male	79
CLL	CLL121	CLL_S328	pb	48714	4	0.981162	0.0376753	0.99688	[10]	CLL		female	69
CLL	CLL120	CLL_S327	pb	39569	38	0.799395	1.05276	0.00194449	[5]	blood cancer		male	67
CLL	CLL118	CLL_S326	pb	3315	215	0.39193	4.71144	0.606893	[10]	CLL		male	67
CLL	CLL117	CLL_S325	pb	36019	7	0.997486	0.00705823	0.000111012	[10]	CLL		male	64
CLL	CLL115	CLL_S324	pb	49466	42	0.988446	0.0623052	0.00048479	[10]	CLL		male	68
CLL	CLL114	CLL_S323	pb	38913	108	0.963541	0.246279	0.0054391	[10]	CLL		male	65
CLL	CLL112	CLL_S322	pb	31423	929	0.107974	8.79496	0.19705	[10]	CLL		female	55
CLL	CLL87	CLL_S321	pb	24632	1	1	0	0	[10]	CLL		male	50
CLL	CLL84	CLL_S320	pb	20630	12	0.994119	0.0210837	0.000435688	[10]	CLL		male	58
CLL	CLL175	CLL_S32	pb	31363	45	0.979633	0.111851	0.00130577	[5, 12]	blood cancer	start_therapy	male	53
CLL	CLL75	CLL_S319	pb	39507	3	0.997706	0.00363514	0	[10]	CLL		unknown	unknown
CLL	CLL73	CLL_S318	pb	34284	1	1	0	0	[10]	CLL		male	62
CLL	CLL70	CLL_S317	pb	37764	8	0.996774	0.0096786	0	[10]	CLL		unknown	unknown
CLL	CLL69	CLL_S316	pb	35217	12	0.785371	0.769436	8.51e-05	[10]	CLL		male	unknown
CLL	CLL68	CLL_S315	pb	28771	4	0.989363	0.0212734	0	[10]	CLL		female	75
CLL	CLL67	CLL_S314	pb	31288	95	0.977086	0.150544	0.00149624	[10]	CLL		male	unknown
CLL	CLL66	CLL_S313	pb	16	6	0.0210152	2.53064	0	[10]	CLL		male	unknown
CLL	CLL65	CLL_S312	pb	32587	8	0.990448	0.0286556	0.998927	[10]	CLL		male	76
CLL	CLL64	CLL_S311	pb	28671	8	0.995758	0.0127271	0.000488162	[10]	CLL		male	unknown
CLL	CLL57	CLL_S310	pb	35428	1589	0.0748489	9.83797	0.113718	[10]	CLL		female	50
CLL	CLL175	CLL_S31	pb	34002	15	0.993372	0.0258948	5.88e-05	[5, 12]	blood cancer	start_therapy	male	55
CLL	CLL56	CLL_S309	pb	37776	22	0.991756	0.0367626	0	[10]	CLL		male	unknown
CLL	CLL55	CLL_S308	pb	32351	19	0.760279	1.01832	0.000308585	[10]	CLL		unknown	unknown
CLL	CLL47	CLL_S307	pb	39458	2	0.999204	0.000796325	0	[10]	CLL		male	unknown
CLL	CLL46	CLL_S306	pb	26009	2	0.99783	0.00216991	0.999808	[10]	CLL		female	unknown
CLL	CLL45	CLL_S305	pb	33883	4	0.98217	0.0356596	0.000206557	[10]	CLL		male	unknown
CLL	CLL42	CLL_S304	pb	37030	80	0.987085	0.0816461	0.992302	[10]	CLL		male	unknown
CLL	CLL41	CLL_S303	pb	40659	4	0.949402	0.101196	7.38e-05	[10]	CLL		male	unknown
CLL	CLL40	CLL_S302	pb	36598	84	0.955421	0.284964	0.983533	[10]	CLL		male	unknown
CLL	CLL39	CLL_S301	pb	43053	35	0.991176	0.0452627	0.997378	[10]	CLL		female	unknown
CLL	CLL38	CLL_S300	pb	53578	7	0.996739	0.00915472	0.999683	[10]	CLL		male	unknown
CLL	CLL175	CLL_S30	pb	36897	11	0.99685	0.0108961	0.000216738	[5, 7, 12]	CLL with ibrutinib, blood cancer	under_treatment	male	54
CLL	CLL95	CLL_S3	pb	37357	9	0.981095	0.0599287	8.03e-05	[3, 5, 10, 11, 12]	CLL, blood cancer	start_therapy	male	68
CLL	CLL37	CLL_S299	pb	24901	6	0.862869	0.354479	0.000882967	[10]	CLL		female	unknown
CLL	CLL35	CLL_S298	pb	48050	4	0.999001	0.00199728	0	[10]	CLL		male	unknown
CLL	CLL34	CLL_S297	pb	27533	6	0.605677	1.01931	0.462145	[10]	CLL		male	unknown
CLL	CLL32	CLL_S296	pb	30901	10	0.996525	0.0115435	0.000291158	[10]	CLL		male	unknown
CLL	CLL31	CLL_S295	pb	34146	3	0.9986	0.00221857	0.999151	[10]	CLL		male	unknown
CLL	CLL30	CLL_S294	pb	33084	24	0.772782	1.04179	0.000301896	[10]	CLL		male	unknown
CLL	CLL29	CLL_S293	pb	42132	10	0.890688	0.363125	0.000142318	[10]	CLL		female	unknown
CLL	CLL28	CLL_S292	pb	33945	26	0.884659	0.542152	0.0744609	[10]	CLL		male	unknown
CLL	CLL26	CLL_S291	pb	23809	3	0.996762	0.00513181	0	[10]	CLL		male	unknown
CLL	CLL25	CLL_S290	pb	39752	7	0.903951	0.269644	0	[10]	CLL		unknown	unknown
CLL	CLL176	CLL_S29	pb	38544	18	0.970065	0.124828	0.00163437	[5, 12]	blood cancer	start_therapy	male	79
CLL	CLL23	CLL_S289	pb	28329	4	0.998387	0.00322621	0	[10]	CLL		female	unknown
CLL	CLL21	CLL_S288	pb	41858	34	0.992966	0.0357849	0.000859291	[10]	CLL		male	unknown
CLL	CLL20	CLL_S287	pb	24094	20	0.873029	0.54876	0.118697	[10]	CLL		unknown	unknown
CLL	CLL19	CLL_S286	pb	40447	5	0.676022	0.752253	0	[10]	CLL		female	unknown
CLL	CLL15	CLL_S285	pb	32684	22	0.993884	0.0272722	0.000489177	[10]	CLL		male	unknown
CLL	CLL14	CLL_S284	pb	32135	29	0.712743	1.39549	0.997701	[10]	CLL		male	unknown
CLL	CLL13	CLL_S283	pb	39886	2	0.999211	0.00078856	0	[10]	CLL		male	unknown
CLL	CLL11	CLL_S282	pb	42141	2	0.0186592	0.981341	0	[10]	CLL		male	unknown
CLL	CLL163	CLL_S281	pb	10148	1	1	0	0.999704	pub. in this paper	CLL		male	60
CLL	CLL162	CLL_S280	pb	12777	3	0.995458	0.0071985	0.999374	pub. in this paper	CLL		male	52
CLL	CLL176	CLL_S28	pb	31234	213	0.612999	2.99334	0.0309394	[5, 12]	blood cancer	start_therapy	male	80
CLL	CLL158	CLL_S279	pb	13849	16	0.741622	1.03351	0.519199	pub. in this paper	CLL		male	60
CLL	CLL157	CLL_S278	pb	18234	3	0.795302	0.324439	0.999616	pub. in this paper	CLL		female	59
CLL	CLL154	CLL_S277	pb	66858	21	0.511411	2.14604	0.995888	pub. in this paper	CLL		female	56
CLL	CLL153	CLL_S276	pb	82617	378	0.841611	1.35617	0.170541	pub. in this paper	CLL		female	56
CLL	CLL18	CLL_S275	pb	23418	20	0.982025	0.0776867	0.00042633	[10]	CLL		male	unknown
CLL	CLL17	CLL_S274	pb	24045	2	0.998753	0.00124734	8.32e-05	[10]	CLL		male	unknown
CLL	CLL16	CLL_S273	pb	19548	3	0.991291	0.0138033	0	[10]	CLL		male	unknown
CLL	CLL194	CLL_S272	pb	44420	6	0.988721	0.0291554	9e-05	pub. in this paper	CLL		unknown	unknown
CLL	CLL194	CLL_S271	pb	32058	4	0.986917	0.0261659	0	pub. in this paper	CLL		unknown	unknown
CLL	CLL119	CLL_S270	pb	72918	45	0.974942	0.137613	0.000671647	[10]	CLL		male	50
CLL	CLL176	CLL_S27	pb	33788	40	0.961135	0.206836	0.00156819	[5, 7, 12]	CLL with ibrutinib, blood cancer	under_treatment	male	79
CLL	CLL76	CLL_S269	pb	60005	14	0.987686	0.0468837	0.999667	[10]	CLL		male	63
CLL	CLL24	CLL_S268	pb	5	1	1	0	0.625	[10]	CLL		male	unknown
CLL	CLL16	CLL_S267	pb	36209	8	0.995056	0.0148321	0	[10]	CLL		male	unknown
CLL	CLL142	CLL_S266	pb	57237	8	0.997938	0.00618501	0.000139711	[10]	CLL		female	82
CLL	CLL135	CLL_S265	pb	85239	15	0.989759	0.0400117	0.99973	[10]	CLL		male	81
CLL	CLL110	CLL_S264	pb	75446	6	0.864107	0.351278	0.999934	[10]	CLL		male	65
CLL	CLL36	CLL_S263	pb	38966	17	0.996347	0.0149332	0.997414	[10]	CLL		unknown	unknown
CLL	CLL33	CLL_S262	pb	64437	10	0.772734	0.754961	0.999814	[10]	CLL		female	unknown
CLL	CLL27	CLL_S261	pb	64555	4	0.995489	0.0090226	0.999241	[10]	CLL		male	unknown
CLL	CLL22	CLL_S260	pb	11992	2	0.0175746	0.982425	0.999333	[10]	CLL		male	unknown
CLL	CLL174	CLL_S26	pb	33363	12	0.994936	0.0181529	0.995639	[5, 12]	blood cancer	start_therapy	male	63
CLL	CLL18	CLL_S259	pb	30915	22	0.983418	0.0739476	0.00601183	[10]	CLL		male	unknown
CLL	CLL12	CLL_S258	pb	65851	4	0.651838	0.696324	0.000106291	[10]	CLL		female	unknown
CLL	CLL10	CLL_S257	pb	58415	19	0.997463	0.0107765	0.000342225	[10]	CLL		male	unknown
CLL	CLL9	CLL_S256	pb	105775	3	0.379785	0.983017	0.577483	[10]	CLL		male	unknown
CLL	CLL36	CLL_S255	pb	5079	1	1	0	0	[10]	CLL		unknown	unknown
CLL	CLL33	CLL_S254	pb	5387	4	0.779358	0.441285	0.000742253	[10]	CLL		female	unknown
CLL	CLL27	CLL_S253	pb	5808	1	1	0	0.999828	[10]	CLL		male	unknown
CLL	CLL10	CLL_S252	pb	7416	1	1	0	0.999596	[10]	CLL		male	unknown
CLL	CLL142	CLL_S251	pb	7419	3	0.994494	0.0087264	0.000404258	[10]	CLL		female	82
CLL	CLL135	CLL_S250	pb	9041	4	0.982132	0.0357362	0	[10]	CLL		male	81
CLL	CLL174	CLL_S25	pb	19901	396	0.421612	4.99111	0.595112	[5, 7, 12]	CLL with FCR, blood cancer	under_treatment	male	65
CLL	CLL18	CLL_S249	pb	2238	2	0.98966	0.0103396	0	[10]	CLL		male	unknown
CLL	CLL110	CLL_S248	pb	3371	2	0.796949	0.203051	0	[10]	CLL		male	65
CLL	CLL16	CLL_S247	pb	3678	3	0.988041	0.0189552	0	[10]	CLL		male	unknown
CLL	CLL76	CLL_S246	pb	3754	3	0.986622	0.0212039	0.996278	[10]	CLL		male	59
CLL	CLL119	CLL_S245	pb	2994	2	0.919074	0.080926	0	[10]	CLL		male	50
CLL	CLL24	CLL_S244	pb	6345	1	1	0	0	[10]	CLL		male	unknown
CLL	CLL22	CLL_S243	pb	23	2	0.441371	0.558629	0.8	[10]	CLL		male	unknown
CLL	CLL12	CLL_S242	pb	6216	4	0.919617	0.160765	0.000321699	[10]	CLL		female	unknown
CLL	CLL9	CLL_S241	pb	1927	2	0.13796	0.86204	0.284751	[10]	CLL		male	unknown
CLL	CLL126	CLL_S240	pb	70732	3	0.369543	0.99925	0.999943	[10]	CLL		female	72
CLL	CLL173	CLL_S24	pb	35762	6	0.990459	0.0246636	5.59e-05	[5, 12]	blood cancer	start_therapy	male	54
CLL	CLL116	CLL_S239	pb	57155	11	0.975117	0.0860813	0.999895	[10]	CLL		female	65
CLL	CLL63	CLL_S238	pb	149004	20	0.99803	0.00851562	0.999732	[10]	CLL		female	unknown
CLL	CLL44	CLL_S237	pb	59257	68	0.973983	0.158376	0.00671356	[10]	CLL		male	unknown
CLL	CLL43	CLL_S236	pb	68614	374	0.838313	1.38192	0.979832	[10]	CLL		female	unknown
CLL	CLL193	CLL_S235	pb	80334	23	0.969265	0.13903	0.00176722	pub. in this paper	CLL		unknown	unknown
CLL	CLL192	CLL_S234	pb	116443	8	0.999219	0.00234312	0.999828	pub. in this paper	CLL		unknown	unknown
CLL	CLL191	CLL_S233	pb	31067	43	0.783642	1.17401	0.147375	pub. in this paper	CLL		unknown	unknown
CLL	CLL191	CLL_S232	pb	25964	30	0.765932	1.14854	0.143126	pub. in this paper	CLL		unknown	unknown
CLL	CLL188	CLL_S231	pb	30634	13	0.955766	0.163686	0.979407	pub. in this paper	CLL		unknown	unknown
CLL	CLL188	CLL_S230	pb	32540	8	0.949543	0.151372	0.980859	pub. in this paper	CLL		unknown	unknown
CLL	CLL173	CLL_S23	pb	14874	4763	0.112873	10.8386	0.0939183	[5, 7, 12]	CLL with FCR, blood cancer	under_treatment	male	57
CLL	CLL189	CLL_S229	pb	2099	3	0.890666	0.17329	0.999524	pub. in this paper	CLL		unknown	unknown
CLL	CLL189	CLL_S228	pb	1991	4	0.901321	0.197358	0.997991	pub. in this paper	CLL		unknown	unknown
CLL	CLL190	CLL_S227	pb	8763	5	0.992426	0.0175856	0.998175	pub. in this paper	CLL		unknown	unknown
CLL	CLL190	CLL_S226	pb	7982	1	1	0	0.999374	pub. in this paper	CLL		unknown	unknown
CLL	CLL147	CLL_S225	pb	28446	214	0.908548	0.707974	0.0133324	pub. in this paper	CLL		male	57
CLL	CLL143	CLL_S224	pb	4151	7	0.977506	0.0631476	0.000716161	[10]	CLL		unknown	unknown
CLL	CLL140	CLL_S223	pb	2534	10	0.895043	0.34866	0.00788333	[10]	CLL		female	77
CLL	CLL139	CLL_S222	pb	5167	8	0.982925	0.051225	0.994974	[10]	CLL		unknown	71
CLL	CLL138	CLL_S221	pb	5401	1	1	0.177364	0	[10]	CLL		male	75
CLL	CLL137	CLL_S220	pb	4731	3	0.369566	0.999214	0	[10]	CLL		male	80
CLL	CLL172	CLL_S22	pb	31595	44	0.988957	0.0602898	0.000537702	[5, 12]	blood cancer	start_therapy	male	62
CLL	CLL136	CLL_S219	pb	3936	9	0.979323	0.0655435	0.000505945	[10]	CLL		male	71
CLL	CLL134	CLL_S218	pb	4743	31	0.961879	0.188861	0.975203	[10]	CLL		female	77
CLL	CLL133	CLL_S217	pb	5636	13	0.838034	0.599346	0	[10]	CLL		male	64
CLL	CLL132	CLL_S216	pb	5471	79	0.925725	0.468211	0.00521208	[10]	CLL		male	79
CLL	CLL131	CLL_S215	pb	6140	2	0.995757	0.00424315	0.000325362	[10]	CLL		male	73
CLL	CLL130	CLL_S214	pb	4167	3	0.387055	0.971495	0.391659	[10]	CLL		male	78
CLL	CLL129	CLL_S213	pb	5453	5	0.990164	0.0228392	0.996339	[10]	CLL		female	64
CLL	CLL4	CLL_S212	pb	47575	2	0.993517	0.00648259	0	[5]	blood cancer		unknown	unknown
CLL	CLL4	CLL_S211	pb	48850	6	0.996134	0.00999302	0	[5]	blood cancer		unknown	unknown
CLL	CLL3	CLL_S210	pb	55763	3	0.997189	0.00445578	0	[5]	blood cancer		unknown	unknown
CLL	CLL172	CLL_S21	pb	12750	4471	0.00895564	12.0178	0.117484	[5, 7, 12]	CLL with FCR, blood cancer	under_treatment	male	64
CLL	CLL3	CLL_S209	pb	53544	2	0.998868	0.00113186	0	[5]	blood cancer		unknown	unknown
CLL	CLL127	CLL_S208	pb	44623	23	0.743982	1.15811	0.000201423	[5, 10]	CLL, blood cancer		male	50
CLL	CLL127	CLL_S207	pb	47426	21	0.73699	1.15523	0.000252674	[5, 10]	CLL, blood cancer		male	50
CLL	CLL126	CLL_S206	pb	48532	5	0.568577	1.00173	0	[5, 10]	CLL, blood cancer		female	72
CLL	CLL126	CLL_S205	pb	60719	3	0.368938	1.00021	6.59e-05	[5, 10]	CLL, blood cancer		female	72
CLL	CLL125	CLL_S204	pb	44937	35	0.950986	0.251409	0.995373	[5, 10]	CLL, blood cancer		male	83
CLL	CLL125	CLL_S203	pb	46598	30	0.95948	0.198827	0.996932	[5, 10]	CLL, blood cancer		male	83
CLL	CLL2	CLL_S202	pb	19661	79	0.918648	0.512827	0.0048265	[5]	blood cancer		unknown	unknown
CLL	CLL2	CLL_S201	pb	18505	63	0.91725	0.494621	0.00448043	[5]	blood cancer		unknown	unknown
CLL	CLL1	CLL_S200	pb	21138	3	0.391783	0.964001	0.386635	[5]	blood cancer		unknown	unknown
CLL	CLL171	CLL_S20	pb	29454	5	0.492034	1.17946	0	[5, 12]	blood cancer	start_therapy	male	46
CLL	CLL95	CLL_S2	pb	39989	10	0.981994	0.0598139	5e-05	[3, 5, 10, 11, 12]	CLL, blood cancer	start_therapy	male	68
CLL	CLL1	CLL_S199	pb	22681	4	0.508527	0.982947	0.417735	[5]	blood cancer		unknown	unknown
CLL	CLL1	CLL_S198	pb	19836	2	0.0118791	0.988121	0.435815	[5]	blood cancer		unknown	unknown
CLL	CLL1	CLL_S197	pb	21751	2	0.00484173	0.995158	0.458912	[5]	blood cancer		unknown	unknown
CLL	CLL128	CLL_S196	pb	707	6	0.548166	1.16797	0.129944	[10]	CLL		male	67
CLL	CLL128	CLL_S195	pb	9788	8	0.649856	1.05043	0.00255284	[5, 10]	CLL, blood cancer		male	67
CLL	CLL127	CLL_S194	pb	10726	11	0.641781	1.23923	0	[10]	CLL		male	50
CLL	CLL126	CLL_S193	pb	16005	3	0.16801	1.31867	0	[5, 10]	CLL, blood cancer		female	72
CLL	CLL125	CLL_S192	pb	13719	7	0.675877	0.909928	0.728596	[5, 10]	CLL, blood cancer		male	83
CLL	CLL124	CLL_S191	pb	21805	6	0.996003	0.0103329	0.000183343	[5, 10]	CLL, blood cancer		male	80
CLL	CLL123	CLL_S190	pb	20129	15	0.987046	0.0506105	0.000397358	[5, 10]	CLL, blood cancer		male	56
CLL	CLL171	CLL_S19	pb	33519	134	0.818537	1.28223	0.00165573	[5, 7, 12]	CLL with FCR, blood cancer	under_treatment	male	48
CLL	CLL122	CLL_S189	pb	18839	4	0.729159	0.541683	0.122924	[5, 10]	CLL, blood cancer		male	67
CLL	CLL85	CLL_S188	pb	32693	6	0.895976	0.268899	6.12e-05	[5, 10]	CLL, blood cancer		female	72
CLL	CLL120	CLL_S187	pb	30004	54	0.805212	1.12098	0.00389753	[5]	blood cancer		male	68
CLL	CLL120	CLL_S186	pb	24655	61	0.81129	1.11919	0.00283653	[5]	blood cancer		male	68
CLL	CLL120	CLL_S185	pb	33020	81	0.814572	1.17558	0.00266271	[5]	blood cancer		male	68
CLL	CLL120	CLL_S184	pb	4193	3	0.418505	0.921647	0	[5]	blood cancer		male	68
CLL	CLL120	CLL_S183	pb	4027	8	0.720943	0.837171	0	[5]	blood cancer		male	68
CLL	CLL120	CLL_S182	pb	8131	26	0.74799	1.18456	0.000977278	[5]	blood cancer		male	68
CLL	CLL173	CLL_S181	pb	112878	23	0.993861	0.0277724	3.54e-05	[5]	blood cancer		male	59
CLL	CLL171	CLL_S180	pb	120176	20	0.73461	1.147	0.000149706	[5]	blood cancer		male	50
CLL	CLL170	CLL_S18	pb	30690	37	0.9802	0.103146	0.000749161	[5, 12]	blood cancer	start_therapy	male	50
CLL	CLL170	CLL_S179	pb	115002	29	0.990567	0.0458257	1.74e-05	[5]	blood cancer		male	53
CLL	CLL169	CLL_S178	pb	137760	89	0.995062	0.0319794	0.000261059	[5]	blood cancer		female	66
CLL	CLL6	CLL_S177	pb	151709	10	0.993708	0.0209032	0	[5, 9]	blood cancer		female	85
CLL	CLL5	CLL_S176	pb	100467	60	0.992281	0.0455978	0.000716225	[5, 9]	blood cancer		male	48
CLL	CLL179	CLL_S175	pb	182722	96	0.98514	0.0978555	0.00101765	[5]	blood cancer		female	82
CLL	CLL175	CLL_S174	pb	116460	1652	0.0982421	9.63979	0.129823	[5]	blood cancer		male	57
CLL	CLL195	CLL_S173	pb	14507	7	0.994322	0.0159415	0.000275274	[5, 13]	blood cancer		female	75
CLL	CLL187	CLL_S172	pb	14296	5	0.993714	0.0145958	0.999091	[5, 13]	blood cancer		male	84
CLL	CLL111	CLL_S171	pb	24786	6	0.914494	0.221031	0.990278	[5, 10, 13]	CLL, blood cancer		female	80
CLL	CLL110	CLL_S170	pb	38496	27	0.741781	1.2278	0.000259646	[5, 10, 13]	CLL, blood cancer		male	66
CLL	CLL170	CLL_S17	pb	22223	1276	0.409002	6.09757	0.0576146	[5, 7, 12]	CLL with FCR, blood cancer	under_treatment	male	51
CLL	CLL109	CLL_S169	pb	19879	33	0.787005	1.07443	0.00130489	[5, 10, 13]	CLL, blood cancer		male	69
CLL	CLL108	CLL_S168	pb	30055	37	0.988348	0.0606984	0.00126338	[5, 10, 11, 13]	CLL, blood cancer		male	62
CLL	CLL107	CLL_S167	pb	45476	15	0.992695	0.0285383	6.6e-05	[5, 10, 11, 13]	CLL, blood cancer		male	84
CLL	CLL104	CLL_S166	pb	51254	13	0.907022	0.34406	5.85e-05	[5, 10, 11, 13]	CLL, blood cancer		female	82
CLL	CLL103	CLL_S165	pb	38654	181	0.942026	0.434798	0.00779918	[5, 10, 11, 13]	CLL, blood cancer		female	67
CLL	CLL101	CLL_S164	pb	29122	79	0.971689	0.178464	0.988515	[5, 10, 11, 13]	CLL, blood cancer		female	76
CLL	CLL100	CLL_S163	pb	43879	5	0.998344	0.00384572	4.56e-05	[5, 10, 11, 13]	CLL, blood cancer		female	68
CLL	CLL99	CLL_S162	pb	21742	8	0.996612	0.0101647	0.000137855	[5, 10, 11, 13]	CLL, blood cancer		male	66
CLL	CLL98	CLL_S161	pb	22782	5	0.988477	0.0267556	0.000570376	[5, 10, 11, 13]	CLL, blood cancer		male	43
CLL	CLL96	CLL_S160	pb	26199	18	0.994333	0.0236312	0.000228702	[5, 10, 11, 13]	CLL, blood cancer		male	54
CLL	CLL169	CLL_S16	pb	31187	6	0.994131	0.0151722	0	[5, 12]	blood cancer	start_therapy	female	63
CLL	CLL95	CLL_S159	pb	27474	9	0.984255	0.0499112	0.00043657	[5, 10, 11, 13]	CLL, blood cancer		male	68
CLL	CLL93	CLL_S158	pb	28729	13	0.661551	1.25241	0.989978	[5, 10, 11, 13]	CLL, blood cancer		male	78
CLL	CLL90	CLL_S157	pb	22164	19	0.989917	0.0428302	0.000992242	[5, 10, 11, 13]	CLL, blood cancer		female	77
CLL	CLL89	CLL_S156	pb	37663	51	0.62052	2.15257	0.328069	[5, 10, 11, 13]	CLL, blood cancer		male	72
CLL	CLL88	CLL_S155	pb	31246	4	0.565253	0.869493	0.288986	[5, 10, 11, 13]	CLL, blood cancer		male	65
CLL	CLL86	CLL_S154	pb	21419	2	0.986041	0.0139588	0.00126033	[10, 11, 13]	CLL		female	75
CLL	CLL82	CLL_S153	pb	29031	58	0.971933	0.164418	0.00429982	[5, 10, 11, 13]	CLL, blood cancer		male	59
CLL	CLL82	CLL_S152	pb	24828	7	0.996119	0.0108962	0	[5, 10, 11, 13]	CLL, blood cancer		male	59
CLL	CLL81	CLL_S151	pb	25596	10	0.99557	0.0147178	0	[5, 10, 11, 13]	CLL, blood cancer		male	58
CLL	CLL78	CLL_S150	pb	30347	4	0.53431	0.931381	0.655084	[5, 10, 11, 13]	CLL, blood cancer		female	76
CLL	CLL169	CLL_S15	pb	19229	3597	0.37141	7.42527	0.0733298	[5, 7, 12]	CLL with FCR, blood cancer	under_treatment	female	64
CLL	CLL74	CLL_S149	pb	32155	28	0.491444	2.44481	0.0684659	[5, 10, 11, 13]	CLL, blood cancer		female	82
CLL	CLL54	CLL_S148	pb	29195	47	0.696559	1.68549	0.0205039	[5, 10, 11, 13]	CLL, blood cancer		male	67
CLL	CLL53	CLL_S147	pb	35713	2	0.996624	0.0033761	0.999888	[10, 11, 13]	CLL		male	57
CLL	CLL83	CLL_S146	pb	2414	8	0.977429	0.0677133	0.000820008	[10, 11, 13]	CLL		male	58
CLL	CLL72	CLL_S145	pb	22247	7	0.994019	0.0167912	8.99e-05	[5, 10, 11, 13]	CLL, blood cancer		male	72
CLL	CLL72	CLL_S144	pb	53538	4	0.996305	0.00739077	0.000112057	[5, 10, 11, 13]	CLL, blood cancer		male	72
CLL	CLL72	CLL_S143	pb	42682	8	0.994018	0.0179474	7.03e-05	[5, 10, 11, 13]	CLL, blood cancer		male	72
CLL	CLL72	CLL_S142	pb	27687	8	0.992962	0.0211144	7.22e-05	[5, 10, 11, 13]	CLL, blood cancer		male	72
CLL	CLL71	CLL_S141	pb	15420	5	0.512544	1.13184	0	[5, 10, 11, 13]	CLL, blood cancer		male	58
CLL	CLL51	CLL_S140	pb	10166	4	0.994171	0.0116582	0	[5, 10, 11, 13]	CLL, blood cancer		male	62
CLL	CLL168	CLL_S14	pb	29069	95	0.898357	0.667781	0.00363949	[5, 12]	blood cancer	start_therapy	female	57
CLL	CLL48	CLL_S139	pb	12744	4	0.993315	0.0133696	0	[5, 11, 13]	blood cancer		female	77
CLL	CLL185	CLL_S138	pb	5476	15	0.981639	0.0717363	0.984468	[5, 13]	blood cancer		male	59
CLL	CLL113	CLL_S137	pb	6272	7	0.988612	0.0319714	0.00031837	[5, 10, 11]	CLL, blood cancer		male	72
CLL	CLL113	CLL_S136	pb	4202	15	0.966465	0.131016	0	[10, 11]	CLL		male	72
CLL	CLL106	CLL_S135	pb	6594	14	0.711416	1.09874	0.00181736	[10, 11]	CLL		male	64
CLL	CLL102	CLL_S134	pb	4561	2	0.989829	0.0101707	0	[10, 11, 13]	CLL		male	68
CLL	CLL97	CLL_S133	pb	9274	28	0.188307	3.9021	0.189311	[5, 10, 11]	CLL, blood cancer		male	73
CLL	CLL79	CLL_S132	pb	6635	3	0.654154	0.548154	0.998795	[5, 11, 13]	blood cancer		female	68
CLL	CLL72	CLL_S131	pb	4446	5	0.990267	0.0225995	0.000448732	[10, 11, 13]	CLL		male	66
CLL	CLL61	CLL_S130	pb	4865	15	0.615928	1.50053	0.0088332	[10, 11]	CLL		male	62
CLL	CLL168	CLL_S13	pb	18046	1149	0.0192544	9.97042	0.127761	[5, 7, 12]	CLL with FCR, blood cancer	under_treatment	female	59
CLL	CLL60	CLL_S129	pb	7357	26	0.442888	2.61867	0.0783967	[5, 10, 11, 13]	CLL, blood cancer		female	79
CLL	CLL186	CLL_S128	pb	29848	22	0.990476	0.0424721	0.000937019	[5]	blood cancer		female	89
CLL	CLL106	CLL_S127	pb	33768	11	0.716787	0.979755	0	[5, 10, 11]	CLL, blood cancer		male	64
CLL	CLL105	CLL_S126	pb	37992	9	0.287855	2.25745	0.103248	[5, 10, 11]	CLL, blood cancer		male	60
CLL	CLL105	CLL_S125	pb	33694	383	0.899005	0.866658	0.95448	[5, 10, 11]	CLL, blood cancer		male	59
CLL	CLL97	CLL_S124	pb	30	10	0.0523995	3.14786	0.22	[10, 11]	CLL		male	73
CLL	CLL97	CLL_S123	pb	59349	95	0.192278	5.30662	0.328769	[5, 10, 11]	CLL, blood cancer		male	73
CLL	CLL94	CLL_S122	pb	171	10	0.261758	2.45239	0.0491803	[10, 11]	CLL		male	84
CLL	CLL92	CLL_S121	pb	29785	27	0.97975	0.0962863	0.00201349	[5, 10, 11]	CLL, blood cancer		male	73
CLL	CLL92	CLL_S120	pb	59727	15	0.995593	0.0172171	0.000267868	[5, 10, 11]	CLL, blood cancer		male	72
CLL	CLL167	CLL_S12	pb	33407	4	0.503725	0.99255	0	[5, 12]	blood cancer	start_therapy	female	58
CLL	CLL92	CLL_S119	pb	40920	36	0.985457	0.0751879	0.00105055	[5, 10, 11]	CLL, blood cancer		male	79
CLL	CLL80	CLL_S118	pb	32494	9	0.683595	1.00298	0.602423	[5, 10, 11]	CLL, blood cancer		male	65
CLL	CLL62	CLL_S117	pb	14847	2	0.982058	0.0179422	0.999865	[10, 11, 13]	CLL		female	76
CLL	CLL61	CLL_S116	pb	8500	42	0.503964	2.67478	0.154316	[5, 10, 11]	CLL, blood cancer		male	60
CLL	CLL61	CLL_S115	pb	30852	405	0.248059	6.51315	0.205144	[5, 10, 11]	CLL, blood cancer		male	62
CLL	CLL59	CLL_S114	pb	34235	3	0.382621	0.978522	0	[10, 11, 13]	CLL		female	91
CLL	CLL58	CLL_S113	pb	35604	10	0.996046	0.0131361	0.998989	[5, 10, 11, 13]	CLL, blood cancer		male	77
CLL	CLL52	CLL_S112	pb	52655	16	0.740159	1.03936	0.12616	[5, 10, 11, 13]	CLL, blood cancer		male	70
CLL	CLL50	CLL_S111	pb	42594	18	0.993392	0.0275531	0.000399033	[5, 10, 11, 13]	CLL, blood cancer		male	64
CLL	CLL50	CLL_S110	pb	43495	7	0.997302	0.00757476	0	[5, 10, 11, 13]	CLL, blood cancer		male	65
CLL	CLL167	CLL_S11	pb	17905	2027	0.0281991	10.6754	0.136591	[5, 7, 12]	CLL with FCR, blood cancer	under_treatment	female	62
CLL	CLL50	CLL_S109	pb	40665	8	0.99685	0.0094502	9.83e-05	[5, 10, 11, 13]	CLL, blood cancer		male	61
CLL	CLL50	CLL_S108	pb	60512	81	0.975461	0.155573	0.00176757	[5, 10, 11, 13]	CLL, blood cancer		male	66
CLL	CLL49	CLL_S107	pb	48548	51	0.986534	0.0763822	0.00220228	[5, 10, 11, 13]	CLL, blood cancer		male	75
CLL	CLL105	CLL_S106	pb	10218	44	0.940453	0.325094	0.980916	[5, 10, 11]	CLL, blood cancer		male	60
CLL	CLL80	CLL_S105	pb	8804	4	0.504137	0.991726	0.613002	[5, 10, 11]	CLL, blood cancer		male	66
CLL	CLL77	CLL_S104	pb	9866	25	0.977028	0.106677	0.000605632	[3, 5, 10, 11]	CLL, blood cancer		male	71
CLL	CLL106	CLL_S103	pb	32592	23	0.760245	1.08455	0.00469253	[3, 5, 10, 11]	CLL, blood cancer		male	63
CLL	CLL106	CLL_S102	pb	42760	272	0.647015	2.85475	0.527094	[3, 5, 10, 11]	CLL, blood cancer		male	63
CLL	CLL97	CLL_S101	pb	34219	87	0.633818	2.35929	0.601186	[3, 5, 10, 11]	CLL, blood cancer		male	72
CLL	CLL97	CLL_S100	pb	31701	38	0.565454	2.28047	0.635372	[3, 5, 10, 11]	CLL, blood cancer		male	72
CLL	CLL165	CLL_S10	pb	35245	54	0.984727	0.0878972	0.993734	[5, 12]	blood cancer	start_therapy	female	62
CLL	CLL91	CLL_S1	pb	27222	4	0.991715	0.0165698	0	[3, 5, 10, 11, 12]	CLL, blood cancer	start_therapy	male	63
*Abbrevations
cohort	cohort based on disease entity
	HD	Healthy Donor
	NLPBL	nodular lymphocyte predominant B cell lymphomas
	DLBCL	diffuse large B cell lymphoma
	CLL	chronic ymphocytic leukemia
subjectID	individual subject within cohort
sampleID	individual samples within cohort
tissue	analysed tissue
	pb	peripheral blood
	tm	tumor
	ln	lymph node
	spl	spleen
	lv	liver
	bm	bone marrow
references	cited references
label in reference	label of sample in referenced paper
	NLPHL	nodular lymphocyte predominant Hodgkin lymphoma
	HD	Healthy Donor
	CLL	chronic ymphocytic leukemia
	CLL wth FCR	CLL under chemo-immunotherapy with fludarabine, cyclophosphamide, and rituximab
	CLL with ibrutinib	CLL under treatment with the Bruton tyrosine kinase (BTK) inhibitor ibrutinib
time point	Rel	relapse
	ID	initial diagnosis
	Trafo	transformation into a more aggresive B-cell non-Hodhkin lymphoma
	TD	tumor detection
Reference
1. Paschold L, Willscher E, Bein J, Vornanen M, Eichenauer DA, Simnica D, et al. Evolutionary clonal trajectories in nodular lymphocyte-predominant Hodgkin lymphoma with high risk of transformation. haematologica. 2021;106(10):2654.
2. Schultheiß C, Paschold L, Simnica D, Mohme M, Willscher E, von Wenserski L, et al. Next-generation sequencing of T and B cell receptor repertoires from COVID-19 patients showed signatures associated with severity of disease. Immunity. 2020;53(2):442-55. e4.
3. Simnica D, Schliffke S, Schultheiß C, Bonzanni N, Fanchi LF, Akyüz N, et al. High-throughput immunogenetics reveals a lack of physiological T cell clusters in patients with autoimmune cytopenias. Frontiers in Immunology. 2019;10:1897.
4. Schultheiß C, Paschold L, Willscher E, Simnica D, Wöstemeier A, Muscate F, et al. Maturation trajectories and transcriptional landscape of plasmablasts and autoreactive B cells in COVID-19. Iscience. 2021;24(11).
5. Paschold L, Simnica D, Willscher E, Vehreschild MJ, Dutzmann J, Sedding DG, et al. SARS-CoV-2–specific antibody rearrangements in prepandemic immune repertoires of risk cohorts and patients with COVID-19. The Journal of Clinical Investigation. 2021;131(1).
6. Paschold L, Gottschick C, Langer S, Klee B, Diexer S, Aksentijevich I, et al. T cell repertoire breadth is associated with the number of acute respiratory infections in the LoewenKIDS birth cohort. Scientific Reports. 2023;13(1):9516. doi: 10.1038/s41598-023-36144-x.
7. Schliffke S, Sivina M, Kim E, Von Wenserski L, Thiele B, Akyüz N, et al. Dynamic changes of the normal B lymphocyte repertoire in CLL in response to ibrutinib or FCR chemo-immunotherapy. Oncoimmunology. 2018;7(4):e1417720.
8. Paschold L, Klee B, Gottschick C, Willscher E, Diexer S, Schultheiß C, et al. Rapid Hypermutation B Cell Trajectory Recruits Previously Primed B Cells Upon Third SARS-Cov-2 mRNA Vaccination. Frontiers in Immunology. 2022;13. doi: 10.3389/fimmu.2022.876306.
9. Schultheiß C, Simnica D, Willscher E, Oberle A, Fanchi L, Bonzanni N, et al. Next‐generation Immunosequencing reveals pathological T‐cell architecture in autoimmune hepatitis. Hepatology. 2021;73(4):1436-48.
10. Paschold L, Simnica D, Brito RB, Zhang T, Schultheiß C, Dierks C, et al. Subclonal heterogeneity sheds light on the transformation trajectory in IGLV3-21R110 chronic lymphocytic leukemia. Blood Cancer Journal. 2022;12(3):49. doi: 10.1038/s41408-022-00650-4.
11. Schliffke S, Buhs S, Bolz S, Gerull H, von Wenserski L, Riecken K, et al. The phosphotyrosine phosphatase SHP2 promotes anergy in chronic lymphocytic leukemia. Blood, The Journal of the American Society of Hematology. 2018;131(15):1755-8.
12. Schliffke S, Akyüz N, Ford C, Mährle T, Thenhausen T, Krohn-Grimberghe A, et al. Clinical response to ibrutinib is accompanied by normalization of the T-cell environment in CLL-related autoimmune cytopenia. Leukemia. 2016;30(11):2232-4.
13. von Wenserski L, Schultheiß C, Bolz S, Schliffke S, Simnica D, Willscher E, et al. SLAMF receptors negatively regulate B cell receptor signaling in chronic lymphocytic leukemia via recruitment of prohibitin-2. Leukemia. 2021;35(4):1073-86.
